# Supplementary material for: Tetra­kis(2,2′-bipyrid­ine)di-μ3-hydroxido-bis(μ-2-oxidobenzoato)tetra­copper(II) dinitrate tetra­hydrate
Source: Acta Crystallogr Sect E Struct Rep Online. 2011 Apr 7;67(Pt 5):m520. doi: 10.1107/S1600536811011433 (PMC3089088; doi:10.1107/S1600536811011433)
Supplement: Supplementary file 1 [file e-67-0m520-sup1.cif]

##############################################################################
#                                                                            #
# This CIF contains the data in a paper accepted for publication in          #
# Acta Crystallographica Section E. It conforms to the requirements of       #
# Notes for Authors for Acta Crystallographica Section E, and has been       #
# peer reviewed under the auspices of the IUCr Commission on Journals.       #
#                                                                            #
# Full details of the Crystallographic Information File format               #
# are given in the paper "The Crystallographic Information File (CIF):       #
# a New Standard Archive File for Crystallography" by S. R. Hall, F. H.      #
# Allen and I. D. Brown [Acta Cryst. (1991), A47, 655-685].                  #
#                                                                            #
# The current version of the core CIF dictionary is obtainable from          #
# ftp://ftp.iucr.org/pub/cif_core.dic.                                       #
#                                                                            #
# Software is freely available for graphical display of the structure(s)     #
# in this CIF. For information consult the CIF software page                 #
# http://www.iucr.org/resources/cif/software.                                #
#                                                                            #
# This file may be used for bona fide research purposes within the           #
# scientific community so long as proper attribution is given to the journal # 
# article from which it was obtained.                                        #
#                                                                            #
##############################################################################
data_I
_audit_creation_method     SHELXL-97
_chemical_name_systematic
;
Tetrakis(2,2'-bipyridine)di-\m~3~-hydroxido-bis(\m-2-
oxidobezoato)tetracopper(II) dinitrate tetrahydrate
;
_chemical_name_common     ?
_chemical_formula_moiety     'C54 H42 Cu4 N8 O8 2+, 2(N O3 -), 4(H2 O)'
_chemical_formula_sum     'C54 H50 Cu4 N10 O18'
_chemical_formula_iupac
                          '[Cu4 (C7 H4 O3)2 (O H)2 (C10 H8 N2)4] (N O3)2, 4H2 O'
_chemical_formula_weight     1381.20
_chemical_melting_point     ?
_symmetry_cell_setting     triclinic
_symmetry_space_group_name_H-M     'P -1 '
_symmetry_space_group_name_Hall     '-P 1'
loop_
    _symmetry_equiv_pos_as_xyz
    'x, y, z'
    '-x, -y, -z'
_cell_length_a     10.280(2)
_cell_length_b     11.777(2)
_cell_length_c     12.276(3)
_cell_angle_alpha     113.66(3)
_cell_angle_beta     95.19(3)
_cell_angle_gamma     96.58(3)
_cell_volume     1337.0(5)
_cell_formula_units_Z     1
_cell_measurement_reflns_used     3709
_cell_measurement_theta_min     2.02
_cell_measurement_theta_max     27.88
_cell_measurement_temperature     113.2
_exptl_crystal_description     platelet
_exptl_crystal_colour     blue
_exptl_crystal_size_max     0.22
_exptl_crystal_size_mid     0.06
_exptl_crystal_size_min     0.02
_exptl_crystal_density_diffrn     1.715
_exptl_crystal_density_meas     ?
_exptl_crystal_density_method     'not measured'
_exptl_crystal_F_000     704
_exptl_absorpt_coefficient_mu     1.657
_exptl_absorpt_correction_type     multi-scan
_exptl_absorpt_process_details     '(CrystalClear; Rigaku, 2005)'
_exptl_absorpt_correction_T_min     0.870
_exptl_absorpt_correction_T_max     1.000
_exptl_special_details
;
;
_diffrn_ambient_temperature     113.2
_diffrn_radiation_type     MoK\a
_diffrn_radiation_wavelength     0.71073
_diffrn_radiation_source     'rotating anode'
_diffrn_radiation_monochromator     'confocal'
_diffrn_measurement_device_type
;
Rigaku Saturn70
;
_diffrn_measurement_method     '\w scans'
_diffrn_detector_area_resol_mean     28.5714
_diffrn_reflns_number     17013
_diffrn_reflns_av_R_equivalents     0.0487
_diffrn_reflns_av_sigmaI/netI     0.0647
_diffrn_reflns_theta_min     1.83
_diffrn_reflns_theta_max     27.87
_diffrn_reflns_theta_full     27.87
_diffrn_measured_fraction_theta_max     0.994
_diffrn_measured_fraction_theta_full     0.994
_diffrn_reflns_limit_h_min     -13
_diffrn_reflns_limit_h_max     13
_diffrn_reflns_limit_k_min     -15
_diffrn_reflns_limit_k_max     15
_diffrn_reflns_limit_l_min     -16
_diffrn_reflns_limit_l_max     16
_diffrn_standards_number     .
_diffrn_standards_interval_count     .
_diffrn_standards_interval_time     .
_diffrn_standards_decay_%     .
_refine_special_details
;
Refinement of <i>F</i>^2^ against ALL reflections. The weighted <i>R</i>-factor
<i>wR</i> and goodness of fit <i>S</i> are based on <i>F</i>^2^, conventional
<i>R</i>-factors <i>R</i> are based on <i>F</i>, with <i>F</i> set to zero for
negative <i>F</i>^2^. The threshold expression of <i>F</i>^2^ >
\s(<i>F</i>^2^) is used only for calculating <i>R</i>-factors(gt) <i>etc</i>.
and is not relevant to the choice of reflections for refinement.
<i>R</i>-factors based on <i>F</i>^2^ are statistically about twice as large
as those based on <i>F</i>, and <i>R</i>- factors based on ALL data will be
even larger.
;
_reflns_number_total     6339
_reflns_number_gt     4704
_reflns_threshold_expression     >2sigma(I)
_refine_ls_structure_factor_coef     Fsqd
_refine_ls_matrix_type     full
_refine_ls_R_factor_all     0.0596
_refine_ls_R_factor_gt     0.0402
_refine_ls_wR_factor_gt     0.0776
_refine_ls_wR_factor_ref     0.0863
_refine_ls_goodness_of_fit_ref     1.041
_refine_ls_restrained_S_all     1.041
_refine_ls_number_reflns     6339
_refine_ls_number_parameters     388
_refine_ls_number_restraints     0
_refine_ls_hydrogen_treatment     constr
_refine_ls_weighting_scheme     calc
_refine_ls_weighting_details
                 'calc w=1/[\s^2^(Fo^2^)+(0.0365P)^2^] where P=(Fo^2^+2Fc^2^)/3'
_atom_sites_solution_hydrogens     geom
_atom_sites_solution_primary     direct
_atom_sites_solution_secondary     difmap
_refine_ls_shift/su_max     0.001
_refine_ls_shift/su_mean     0.000
_refine_diff_density_max     0.809
_refine_diff_density_min     -0.547
_refine_ls_extinction_method     none
_refine_ls_extinction_coef     ?
loop_
    _atom_type_symbol
    _atom_type_description
    _atom_type_scat_dispersion_real
    _atom_type_scat_dispersion_imag
    _atom_type_scat_source
    'C' 'C' 0.0033 0.0016
                         'International Tables Vol C Tables 4.2.6.8 and 6.1.1.4'
    'H' 'H' 0.0000 0.0000
                         'International Tables Vol C Tables 4.2.6.8 and 6.1.1.4'
    'Cu' 'Cu' 0.3201 1.2651
                         'International Tables Vol C Tables 4.2.6.8 and 6.1.1.4'
    'N' 'N' 0.0061 0.0033
                         'International Tables Vol C Tables 4.2.6.8 and 6.1.1.4'
    'O' 'O' 0.0106 0.0060
                         'International Tables Vol C Tables 4.2.6.8 and 6.1.1.4'
_computing_data_collection     'CrystalClear (Rigaku, 2005)'
_computing_cell_refinement     'CrystalClear  (Rigaku, 2005)'
_computing_data_reduction     'CrystalClear (Rigaku, 2005)'
_computing_structure_solution     'SHELXS97 (Sheldrick, 2008)'
_computing_structure_refinement     'SHELXL97 (Sheldrick, 2008)'
_computing_molecular_graphics     'SHELXTL (Sheldrick, 2008)'
_computing_publication_material     'publCIF (Westrip, 2010)'
loop_
    _atom_site_type_symbol
    _atom_site_label
    _atom_site_fract_x
    _atom_site_fract_y
    _atom_site_fract_z
    _atom_site_U_iso_or_equiv
    _atom_site_adp_type
    _atom_site_calc_flag
    _atom_site_refinement_flags
    _atom_site_occupancy
    _atom_site_symmetry_multiplicity
    _atom_site_disorder_assembly
    _atom_site_disorder_group
    Cu Cu1 0.51741(3) 0.52708(3) 0.39192(3) 0.01034(9) Uani d . 1 1 . .
    Cu Cu2 0.22148(3) 0.45741(3) 0.39624(3) 0.01153(9) Uani d . 1 1 . .
    O O1 0.18797(17) 0.37760(17) 0.22317(15) 0.0141(4) Uani d . 1 1 . .
    O O2 0.15228(19) 0.38000(18) 0.04362(15) 0.0213(4) Uani d . 1 1 . .
    O O3 0.32811(16) 0.60131(16) 0.39640(15) 0.0117(4) Uani d . 1 1 . .
    O O4 0.42106(16) 0.40125(16) 0.43430(14) 0.0111(4) Uani d . 1 1 . .
    H H4W 0.4216 0.3340 0.4009 0.017 Uiso d R 1 1 . .
    N N1 0.6105(2) 0.6598(2) 0.35125(18) 0.0118(4) Uani d . 1 1 . .
    N N2 0.5192(2) 0.4242(2) 0.21681(18) 0.0124(5) Uani d . 1 1 . .
    N N3 0.1940(2) 0.5494(2) 0.56784(18) 0.0129(5) Uani d . 1 1 . .
    N N4 0.11500(19) 0.3170(2) 0.41558(19) 0.0125(5) Uani d . 1 1 . .
    C C1 0.1809(2) 0.4365(3) 0.1550(2) 0.0137(5) Uani d . 1 1 . .
    C C2 0.2038(2) 0.5778(3) 0.2097(2) 0.0133(5) Uani d . 1 1 . .
    C C3 0.1470(3) 0.6394(3) 0.1445(2) 0.0186(6) Uani d . 1 1 . .
    H H3 0.0955 0.5918 0.0699 0.022 Uiso calc R 1 1 . .
    C C4 0.1661(3) 0.7685(3) 0.1887(3) 0.0210(6) Uani d . 1 1 . .
    H H4 0.1250 0.8074 0.1457 0.025 Uiso calc R 1 1 . .
    C C5 0.2466(3) 0.8402(3) 0.2976(2) 0.0191(6) Uani d . 1 1 . .
    H H5 0.2630 0.9272 0.3257 0.023 Uiso calc R 1 1 . .
    C C6 0.3031(2) 0.7829(3) 0.3652(2) 0.0149(5) Uani d . 1 1 . .
    H H6 0.3570 0.8319 0.4382 0.018 Uiso calc R 1 1 . .
    C C7 0.2792(2) 0.6517(2) 0.3240(2) 0.0111(5) Uani d . 1 1 . .
    C C8 0.6352(2) 0.7830(3) 0.4223(2) 0.0155(6) Uani d . 1 1 . .
    H H8 0.6160 0.8105 0.5005 0.019 Uiso calc R 1 1 . .
    C C9 0.6884(3) 0.8708(3) 0.3830(2) 0.0183(6) Uani d . 1 1 . .
    H H9 0.7009 0.9563 0.4329 0.022 Uiso calc R 1 1 . .
    C C10 0.7227(3) 0.8296(3) 0.2684(2) 0.0206(6) Uani d . 1 1 . .
    H H10 0.7614 0.8867 0.2411 0.025 Uiso calc R 1 1 . .
    C C11 0.6983(3) 0.7019(3) 0.1951(2) 0.0185(6) Uani d . 1 1 . .
    H H11 0.7221 0.6719 0.1184 0.022 Uiso calc R 1 1 . .
    C C12 0.6383(2) 0.6195(3) 0.2374(2) 0.0138(5) Uani d . 1 1 . .
    C C13 0.4658(3) 0.3033(3) 0.1531(2) 0.0157(6) Uani d . 1 1 . .
    H H13 0.4132 0.2630 0.1890 0.019 Uiso calc R 1 1 . .
    C C14 0.4855(3) 0.2356(3) 0.0354(2) 0.0187(6) Uani d . 1 1 . .
    H H14 0.4479 0.1513 -0.0064 0.022 Uiso calc R 1 1 . .
    C C15 0.5623(3) 0.2961(3) -0.0183(2) 0.0203(6) Uani d . 1 1 . .
    H H15 0.5789 0.2524 -0.0963 0.024 Uiso calc R 1 1 . .
    C C16 0.6144(3) 0.4225(3) 0.0452(2) 0.0178(6) Uani d . 1 1 . .
    H H16 0.6641 0.4652 0.0095 0.021 Uiso calc R 1 1 . .
    C C17 0.5915(2) 0.4845(3) 0.1626(2) 0.0126(5) Uani d . 1 1 . .
    C C18 0.2375(2) 0.6718(2) 0.6373(2) 0.0145(5) Uani d . 1 1 . .
    H H18 0.2852 0.7200 0.6054 0.017 Uiso calc R 1 1 . .
    C C19 0.2137(3) 0.7287(3) 0.7552(2) 0.0192(6) Uani d . 1 1 . .
    H H19 0.2441 0.8139 0.8017 0.023 Uiso calc R 1 1 . .
    C C20 0.1436(3) 0.6557(3) 0.8020(2) 0.0200(6) Uani d . 1 1 . .
    H H20 0.1261 0.6915 0.8807 0.024 Uiso calc R 1 1 . .
    C C21 0.0998(2) 0.5291(3) 0.7310(2) 0.0168(6) Uani d . 1 1 . .
    H H21 0.0539 0.4789 0.7618 0.020 Uiso calc R 1 1 . .
    C C22 0.1252(2) 0.4782(3) 0.6133(2) 0.0137(6) Uani d . 1 1 . .
    C C23 0.0808(3) 0.1999(3) 0.3308(2) 0.0177(6) Uani d . 1 1 . .
    H H23 0.1046 0.1817 0.2550 0.021 Uiso calc R 1 1 . .
    C C24 0.0113(3) 0.1040(3) 0.3514(2) 0.0193(6) Uani d . 1 1 . .
    H H24 -0.0108 0.0228 0.2912 0.023 Uiso calc R 1 1 . .
    C C25 -0.0243(3) 0.1336(3) 0.4651(3) 0.0215(6) Uani d . 1 1 . .
    H H25 -0.0719 0.0717 0.4815 0.026 Uiso calc R 1 1 . .
    C C26 0.0107(2) 0.2547(3) 0.5538(2) 0.0176(6) Uani d . 1 1 . .
    H H26 -0.0125 0.2749 0.6301 0.021 Uiso calc R 1 1 . .
    C C27 0.0809(2) 0.3453(3) 0.5271(2) 0.0137(5) Uani d . 1 1 . .
    O O5 0.5540(2) 0.0871(2) 0.3318(2) 0.0436(6) Uani d . 1 1 . .
    O O6 0.4419(2) -0.0024(2) 0.15320(19) 0.0460(7) Uani d . 1 1 . .
    O O7 0.3639(2) 0.13765(19) 0.29450(18) 0.0261(5) Uani d . 1 1 . .
    N N5 0.4554(2) 0.0740(2) 0.2603(2) 0.0219(5) Uani d . 1 1 . .
    O O8 0.1781(2) 0.9602(2) 0.01777(19) 0.0361(6) Uani d . 1 1 . .
    H H1W 0.2414 0.9788 0.0663 0.054 Uiso d R 1 1 . .
    H H2W 0.1077 0.9446 0.0479 0.054 Uiso d R 1 1 . .
    O O9 0.0737(2) 0.1196(2) 0.93420(18) 0.0336(5) Uani d . 1 1 . .
    H H3W 0.1170 0.0894 0.9614 0.050 Uiso d R 1 1 . .
    H H5W 0.0904 0.1926 0.9720 0.050 Uiso d R 1 1 . .
loop_
    _atom_site_aniso_label
    _atom_site_aniso_U_11
    _atom_site_aniso_U_22
    _atom_site_aniso_U_33
    _atom_site_aniso_U_12
    _atom_site_aniso_U_13
    _atom_site_aniso_U_23
    Cu1 0.01258(16) 0.01008(17) 0.00903(15) 0.00210(13) 0.00294(12) 0.00431(13)
    Cu2 0.01248(17) 0.01164(17) 0.01137(16) 0.00126(13) 0.00235(12) 0.00577(13)
    O1 0.0184(10) 0.0127(9) 0.0116(9) 0.0013(8) 0.0023(7) 0.0058(8)
    O2 0.0302(11) 0.0198(11) 0.0104(9) 0.0007(9) 0.0018(8) 0.0041(8)
    O3 0.0091(9) 0.0131(9) 0.0155(9) 0.0020(7) 0.0012(7) 0.0087(8)
    O4 0.0144(9) 0.0090(9) 0.0105(9) 0.0034(7) 0.0024(7) 0.0040(7)
    N1 0.0123(11) 0.0132(11) 0.0115(10) 0.0048(9) 0.0038(9) 0.0057(9)
    N2 0.0145(11) 0.0143(11) 0.0100(10) 0.0053(9) 0.0033(9) 0.0056(9)
    N3 0.0126(11) 0.0123(11) 0.0135(11) 0.0017(9) 0.0014(9) 0.0053(9)
    N4 0.0093(11) 0.0156(12) 0.0151(11) 0.0034(9) 0.0035(9) 0.0081(10)
    C1 0.0106(13) 0.0163(14) 0.0134(13) 0.0028(11) 0.0042(11) 0.0048(11)
    C2 0.0127(13) 0.0175(14) 0.0145(13) 0.0051(11) 0.0067(11) 0.0098(11)
    C3 0.0166(14) 0.0275(17) 0.0174(14) 0.0024(12) 0.0030(11) 0.0153(13)
    C4 0.0193(15) 0.0261(16) 0.0275(16) 0.0084(13) 0.0063(13) 0.0195(14)
    C5 0.0208(15) 0.0166(15) 0.0270(15) 0.0060(12) 0.0113(12) 0.0138(13)
    C6 0.0118(13) 0.0174(14) 0.0152(13) 0.0020(11) 0.0023(11) 0.0065(11)
    C7 0.0085(12) 0.0134(13) 0.0146(13) 0.0052(10) 0.0056(10) 0.0073(11)
    C8 0.0157(13) 0.0153(14) 0.0155(13) 0.0031(11) 0.0053(11) 0.0057(11)
    C9 0.0183(14) 0.0142(14) 0.0187(14) -0.0009(12) -0.0012(11) 0.0050(12)
    C10 0.0210(15) 0.0212(16) 0.0234(15) -0.0024(12) 0.0049(12) 0.0145(13)
    C11 0.0173(14) 0.0252(16) 0.0161(13) 0.0012(12) 0.0036(11) 0.0121(13)
    C12 0.0112(13) 0.0186(14) 0.0140(13) 0.0037(11) 0.0029(10) 0.0086(12)
    C13 0.0168(14) 0.0155(14) 0.0148(13) 0.0036(11) 0.0048(11) 0.0056(11)
    C14 0.0208(15) 0.0166(15) 0.0148(13) 0.0061(12) 0.0027(11) 0.0019(12)
    C15 0.0210(15) 0.0260(17) 0.0129(13) 0.0105(13) 0.0040(12) 0.0050(12)
    C16 0.0205(14) 0.0238(16) 0.0110(13) 0.0073(13) 0.0040(11) 0.0077(12)
    C17 0.0093(12) 0.0179(14) 0.0133(12) 0.0060(11) 0.0019(10) 0.0084(11)
    C18 0.0149(13) 0.0122(13) 0.0162(13) 0.0035(11) 0.0036(11) 0.0051(11)
    C19 0.0180(14) 0.0184(15) 0.0178(14) 0.0070(12) -0.0001(12) 0.0038(12)
    C20 0.0165(14) 0.0278(17) 0.0147(13) 0.0104(13) 0.0044(11) 0.0055(13)
    C21 0.0124(13) 0.0246(16) 0.0188(14) 0.0087(12) 0.0063(11) 0.0121(12)
    C22 0.0066(12) 0.0213(15) 0.0192(13) 0.0059(11) 0.0031(11) 0.0133(12)
    C23 0.0171(14) 0.0164(14) 0.0179(14) 0.0027(12) 0.0019(11) 0.0056(12)
    C24 0.0159(14) 0.0141(14) 0.0256(15) 0.0015(11) 0.0025(12) 0.0061(12)
    C25 0.0160(14) 0.0193(15) 0.0354(17) 0.0019(12) 0.0074(13) 0.0173(14)
    C26 0.0123(13) 0.0224(15) 0.0229(15) 0.0048(12) 0.0062(11) 0.0132(13)
    C27 0.0100(13) 0.0171(14) 0.0176(13) 0.0051(11) 0.0014(11) 0.0102(12)
    O5 0.0376(14) 0.0415(16) 0.0478(15) -0.0024(12) -0.0136(12) 0.0212(13)
    O6 0.0614(17) 0.0378(15) 0.0241(12) 0.0200(13) 0.0100(12) -0.0061(11)
    O7 0.0354(12) 0.0184(11) 0.0284(11) 0.0106(10) 0.0153(10) 0.0099(9)
    N5 0.0317(14) 0.0129(12) 0.0208(13) 0.0012(11) 0.0040(11) 0.0073(11)
    O8 0.0337(13) 0.0347(14) 0.0369(13) 0.0057(11) -0.0046(10) 0.0138(11)
    O9 0.0485(14) 0.0204(12) 0.0291(12) 0.0020(10) -0.0022(10) 0.0101(10)
_geom_special_details
;
 All esds (except the esd in the dihedral angle between two l.s. planes)
 are estimated using the full covariance matrix.  The cell esds are taken
 into account individually in the estimation of esds in distances, angles
 and torsion angles; correlations between esds in cell parameters are only
 used when they are defined by crystal symmetry.  An approximate (isotropic)
 treatment of cell esds is used for estimating esds involving l.s. planes.
;
loop_
    _geom_bond_atom_site_label_1
    _geom_bond_atom_site_label_2
    _geom_bond_site_symmetry_2
    _geom_bond_distance
    _geom_bond_publ_flag
    Cu1 O4 . 1.9554(18) ?
    Cu1 O4 2_666 1.9626(18) ?
    Cu1 N1 . 1.995(2) ?
    Cu1 N2 . 2.003(2) ?
    Cu1 O3 . 2.2191(17) ?
    Cu1 Cu1 2_666 3.0090(9) ?
    Cu2 O3 . 1.9092(18) ?
    Cu2 O1 . 1.9253(18) ?
    Cu2 N4 . 1.984(2) ?
    Cu2 N3 . 2.009(2) ?
    Cu2 O4 . 2.2914(17) ?
    O1 C1 . 1.286(3) ?
    O2 C1 . 1.246(3) ?
    O3 C7 . 1.344(3) ?
    O4 Cu1 2_666 1.9626(18) ?
    O4 H4W . 0.7321 ?
    N1 C8 . 1.338(3) ?
    N1 C12 . 1.354(3) ?
    N2 C13 . 1.338(3) ?
    N2 C17 . 1.359(3) ?
    N3 C18 . 1.343(3) ?
    N3 C22 . 1.350(3) ?
    N4 C23 . 1.334(3) ?
    N4 C27 . 1.363(3) ?
    C1 C2 . 1.503(4) ?
    C2 C3 . 1.410(3) ?
    C2 C7 . 1.413(4) ?
    C3 C4 . 1.376(4) ?
    C3 H3 . 0.9300 ?
    C4 C5 . 1.385(4) ?
    C4 H4 . 0.9300 ?
    C5 C6 . 1.390(4) ?
    C5 H5 . 0.9300 ?
    C6 C7 . 1.403(3) ?
    C6 H6 . 0.9300 ?
    C8 C9 . 1.386(4) ?
    C8 H8 . 0.9300 ?
    C9 C10 . 1.386(4) ?
    C9 H9 . 0.9300 ?
    C10 C11 . 1.386(4) ?
    C10 H10 . 0.9300 ?
    C11 C12 . 1.384(4) ?
    C11 H11 . 0.9300 ?
    C12 C17 . 1.475(4) ?
    C13 C14 . 1.390(3) ?
    C13 H13 . 0.9300 ?
    C14 C15 . 1.381(4) ?
    C14 H14 . 0.9300 ?
    C15 C16 . 1.386(4) ?
    C15 H15 . 0.9300 ?
    C16 C17 . 1.386(3) ?
    C16 H16 . 0.9300 ?
    C18 C19 . 1.389(3) ?
    C18 H18 . 0.9300 ?
    C19 C20 . 1.385(4) ?
    C19 H19 . 0.9300 ?
    C20 C21 . 1.384(4) ?
    C20 H20 . 0.9300 ?
    C21 C22 . 1.388(3) ?
    C21 H21 . 0.9300 ?
    C22 C27 . 1.483(4) ?
    C23 C24 . 1.387(4) ?
    C23 H23 . 0.9300 ?
    C24 C25 . 1.391(4) ?
    C24 H24 . 0.9300 ?
    C25 C26 . 1.384(4) ?
    C25 H25 . 0.9300 ?
    C26 C27 . 1.382(4) ?
    C26 H26 . 0.9300 ?
    O5 N5 . 1.231(3) ?
    O6 N5 . 1.243(3) ?
    O7 N5 . 1.266(3) ?
    O8 H1W . 0.7861 ?
    O8 H2W . 0.8758 ?
    O9 H3W . 0.7356 ?
    O9 H5W . 0.7848 ?
loop_
    _geom_angle_atom_site_label_1
    _geom_angle_atom_site_label_2
    _geom_angle_atom_site_label_3
    _geom_angle_site_symmetry_1
    _geom_angle_site_symmetry_3
    _geom_angle
    _geom_angle_publ_flag
    O4 Cu1 O4 . 2_666 79.65(8) ?
    O4 Cu1 N1 . . 177.76(7) ?
    O4 Cu1 N1 2_666 . 99.87(9) ?
    O4 Cu1 N2 . . 100.21(9) ?
    O4 Cu1 N2 2_666 . 157.28(7) ?
    N1 Cu1 N2 . . 81.09(9) ?
    O4 Cu1 O3 . . 85.03(7) ?
    O4 Cu1 O3 2_666 . 98.53(7) ?
    N1 Cu1 O3 . . 92.88(7) ?
    N2 Cu1 O3 . . 104.11(8) ?
    O4 Cu1 Cu1 . 2_666 39.91(5) ?
    O4 Cu1 Cu1 2_666 2_666 39.74(5) ?
    N1 Cu1 Cu1 . 2_666 139.57(7) ?
    N2 Cu1 Cu1 . 2_666 135.79(7) ?
    O3 Cu1 Cu1 . 2_666 92.32(5) ?
    O3 Cu2 O1 . . 92.07(8) ?
    O3 Cu2 N4 . . 173.73(8) ?
    O1 Cu2 N4 . . 94.20(9) ?
    O3 Cu2 N3 . . 92.89(9) ?
    O1 Cu2 N3 . . 160.86(8) ?
    N4 Cu2 N3 . . 81.20(9) ?
    O3 Cu2 O4 . . 84.10(7) ?
    O1 Cu2 O4 . . 101.26(7) ?
    N4 Cu2 O4 . . 94.55(7) ?
    N3 Cu2 O4 . . 97.63(8) ?
    C1 O1 Cu2 . . 124.61(16) ?
    C7 O3 Cu2 . . 117.08(15) ?
    C7 O3 Cu1 . . 126.56(14) ?
    Cu2 O3 Cu1 . . 95.78(7) ?
    Cu1 O4 Cu1 . 2_666 100.35(8) ?
    Cu1 O4 Cu2 . . 92.23(7) ?
    Cu1 O4 Cu2 2_666 . 110.45(8) ?
    Cu1 O4 H4W . . 121.6 ?
    Cu1 O4 H4W 2_666 . 116.7 ?
    Cu2 O4 H4W . . 112.6 ?
    C8 N1 C12 . . 119.1(2) ?
    C8 N1 Cu1 . . 125.48(17) ?
    C12 N1 Cu1 . . 115.12(18) ?
    C13 N2 C17 . . 118.6(2) ?
    C13 N2 Cu1 . . 126.92(18) ?
    C17 N2 Cu1 . . 114.28(18) ?
    C18 N3 C22 . . 119.5(2) ?
    C18 N3 Cu2 . . 125.57(18) ?
    C22 N3 Cu2 . . 114.89(18) ?
    C23 N4 C27 . . 119.5(2) ?
    C23 N4 Cu2 . . 125.18(18) ?
    C27 N4 Cu2 . . 115.27(18) ?
    O2 C1 O1 . . 121.9(2) ?
    O2 C1 C2 . . 118.1(2) ?
    O1 C1 C2 . . 119.9(2) ?
    C3 C2 C7 . . 118.5(2) ?
    C3 C2 C1 . . 118.6(2) ?
    C7 C2 C1 . . 122.9(2) ?
    C4 C3 C2 . . 121.4(3) ?
    C4 C3 H3 . . 119.3 ?
    C2 C3 H3 . . 119.3 ?
    C3 C4 C5 . . 119.7(3) ?
    C3 C4 H4 . . 120.1 ?
    C5 C4 H4 . . 120.1 ?
    C4 C5 C6 . . 120.5(3) ?
    C4 C5 H5 . . 119.7 ?
    C6 C5 H5 . . 119.7 ?
    C5 C6 C7 . . 120.4(2) ?
    C5 C6 H6 . . 119.8 ?
    C7 C6 H6 . . 119.8 ?
    O3 C7 C6 . . 118.2(2) ?
    O3 C7 C2 . . 122.5(2) ?
    C6 C7 C2 . . 119.3(2) ?
    N1 C8 C9 . . 122.1(2) ?
    N1 C8 H8 . . 119.0 ?
    C9 C8 H8 . . 119.0 ?
    C10 C9 C8 . . 119.1(3) ?
    C10 C9 H9 . . 120.5 ?
    C8 C9 H9 . . 120.5 ?
    C11 C10 C9 . . 118.8(3) ?
    C11 C10 H10 . . 120.6 ?
    C9 C10 H10 . . 120.6 ?
    C12 C11 C10 . . 119.3(2) ?
    C12 C11 H11 . . 120.4 ?
    C10 C11 H11 . . 120.4 ?
    N1 C12 C11 . . 121.5(3) ?
    N1 C12 C17 . . 114.3(2) ?
    C11 C12 C17 . . 124.0(2) ?
    N2 C13 C14 . . 122.7(3) ?
    N2 C13 H13 . . 118.7 ?
    C14 C13 H13 . . 118.7 ?
    C15 C14 C13 . . 118.5(3) ?
    C15 C14 H14 . . 120.7 ?
    C13 C14 H14 . . 120.7 ?
    C14 C15 C16 . . 119.4(2) ?
    C14 C15 H15 . . 120.3 ?
    C16 C15 H15 . . 120.3 ?
    C15 C16 C17 . . 119.2(3) ?
    C15 C16 H16 . . 120.4 ?
    C17 C16 H16 . . 120.4 ?
    N2 C17 C16 . . 121.5(3) ?
    N2 C17 C12 . . 114.5(2) ?
    C16 C17 C12 . . 123.9(2) ?
    N3 C18 C19 . . 122.1(3) ?
    N3 C18 H18 . . 119.0 ?
    C19 C18 H18 . . 119.0 ?
    C20 C19 C18 . . 118.4(3) ?
    C20 C19 H19 . . 120.8 ?
    C18 C19 H19 . . 120.8 ?
    C21 C20 C19 . . 119.6(3) ?
    C21 C20 H20 . . 120.2 ?
    C19 C20 H20 . . 120.2 ?
    C20 C21 C22 . . 119.2(3) ?
    C20 C21 H21 . . 120.4 ?
    C22 C21 H21 . . 120.4 ?
    N3 C22 C21 . . 121.1(3) ?
    N3 C22 C27 . . 114.3(2) ?
    C21 C22 C27 . . 124.5(2) ?
    N4 C23 C24 . . 122.6(2) ?
    N4 C23 H23 . . 118.7 ?
    C24 C23 H23 . . 118.7 ?
    C23 C24 C25 . . 117.7(3) ?
    C23 C24 H24 . . 121.1 ?
    C25 C24 H24 . . 121.1 ?
    C26 C25 C24 . . 120.3(3) ?
    C26 C25 H25 . . 119.9 ?
    C24 C25 H25 . . 119.9 ?
    C27 C26 C25 . . 118.8(2) ?
    C27 C26 H26 . . 120.6 ?
    C25 C26 H26 . . 120.6 ?
    N4 C27 C26 . . 121.1(3) ?
    N4 C27 C22 . . 114.2(2) ?
    C26 C27 C22 . . 124.6(2) ?
    O5 N5 O6 . . 121.4(3) ?
    O5 N5 O7 . . 120.6(3) ?
    O6 N5 O7 . . 118.0(2) ?
    H1W O8 H2W . . 109.5 ?
    H3W O9 H5W . . 108.6 ?
loop_
    _geom_hbond_atom_site_label_D
    _geom_hbond_atom_site_label_H
    _geom_hbond_atom_site_label_A
    _geom_hbond_site_symmetry_A
    _geom_hbond_distance_DH
    _geom_hbond_distance_HA
    _geom_hbond_distance_DA
    _geom_hbond_angle_DHA
    _geom_hbond_publ_flag
    O8 H1W O6 1_565 0.79 2.18 2.939(3) 163 yes
    O8 H2W O9 2_566 0.88 2.00 2.845(3) 163 yes
    O9 H3W O8 1_546 0.74 2.04 2.745(3) 160 yes
    O4 H4W O7 1_555 0.73 2.13 2.838(3) 164 yes
    O9 H5W O2 1_556 0.78 2.02 2.791(3) 169 yes
data_global
_journal_date_recd_electronic     2011-03-20
_journal_date_accepted     2011-03-28
_journal_name_full     'Acta Crystallographica, Section E'
_journal_year     2011
_journal_volume     67
_journal_issue      5
_journal_page_first     m520
_journal_page_last     m520
_journal_paper_category     QM
_journal_coeditor_code     GK2359
_publ_contact_author_name     'Huai-Feng Mi'
_publ_contact_author_address
;
Biochemical Section of Key Laboratory of Functional Polymer Materials, the,
Ministry of Education of China; Chemical School of Nankai University 300071,
 Tianjin, PR China
;
_publ_contact_author_email     'changlianze@gmail.com'
_publ_contact_author_fax     '+86-22-23502749'
_publ_contact_author_phone     '+86-22-23501144'
_publ_section_title
;\
Tetrakis(2,2'-bipyridine)di-\m~3~-hydroxido-bis(\m-2-\
oxidobezoato)tetracopper(II) dinitrate tetrahydrate
;
loop_
    _publ_author_name
    _publ_author_footnote
    _publ_author_address
    'Feng, Miao' ?
;
Biochemical Section of Key Laboratory of Functional Polymer Materials
Ministry of Education of China
Chemical School of Nankai University
300071 Tianjin,
People's Republic of China
;
    'Gu, Chao' ?
;
Department of Chemistry, Nankai University
300071 Tianjin ,
People's Republic of China
;
    'Mi, Huai-Feng' .
;
Biochemical Section of Key Laboratory of Functional Polymer Materials
Ministry of Education of China
Chemical School of Nankai University
300071 Tianjin,
People's Republic of China
;
    'Hu, Tong-Liang' .
;
Department of Chemistry, Nankai University
300071 Tianjin ,
People's Republic of China
;
_publ_section_synopsis     .
