# Supplementary material for: Tetra­kis(2,2′-bipyrid­ine)di-μ3-hydroxido-bis(μ-2-oxidobenzoato)tetra­copper(II) dinitrate tetra­hydrate
Source: Acta Crystallogr Sect E Struct Rep Online. 2011 Apr 7;67(Pt 5):m520. doi: 10.1107/S1600536811011433 (PMC3089088; doi:10.1107/S1600536811011433)
Supplement: Supplementary file 2 [file e-67-0m520-Isup2.hkl]

# 
# h,k,l, Fc-squared, Fo-squared, sigma(Fo-squared) and status flag 
# 
data_I
_shelx_title ' 1 in P-1' 
_shelx_refln_list_code          4 
_shelx_F_calc_maximum      252.32 
_exptl_crystal_F_000       704.00 
_reflns_d_resolution_high  0.7602 
 
loop_ 
 _symmetry_equiv_pos_as_xyz 
 'x, y, z' 
 '-x, -y, -z' 
 
_cell_length_a    10.2800 
_cell_length_b    11.7770 
_cell_length_c    12.2760 
_cell_angle_alpha 113.660 
_cell_angle_beta   95.190 
_cell_angle_gamma  96.580 
 
_shelx_F_squared_multiplier     1.000 
 
loop_ 
 _refln_index_h 
 _refln_index_k 
 _refln_index_l 
 _refln_F_squared_calc 
 _refln_F_squared_meas 
 _refln_F_squared_sigma 
 _refln_observed_status 
   1   0   0     4428.55     4246.22     51.46 o 
   2   0   0        3.36        8.26      5.50 o 
   3   0   0    13618.90    13907.42    188.58 o 
   4   0   0     2148.34     2060.47     40.01 o 
   5   0   0      123.19      134.37     11.18 o 
   6   0   0      516.09      562.73     16.29 o 
   7   0   0     1766.57     1865.40     39.62 o 
   8   0   0      184.06      173.70     39.71 o 
   9   0   0      220.89      225.72     60.24 o 
  10   0   0      743.62      722.54     27.40 o 
  11   0   0      156.94      128.02     44.73 o 
  12   0   0       34.19       17.07     14.47 o 
 -12   1   0       19.18        8.04     22.02 o 
 -11   1   0     2235.54     2318.92    112.91 o 
 -10   1   0     1950.29     1936.61     55.50 o 
  -9   1   0       23.78        9.86     10.01 o 
  -8   1   0     2080.01     2138.33     47.82 o 
  -7   1   0     2860.04     2966.56     84.40 o 
  -6   1   0       80.83       72.56     11.24 o 
  -5   1   0       11.39       17.00      6.84 o 
  -4   1   0       83.34       36.76      7.84 o 
  -2   1   0      501.53      535.87     10.10 o 
  -1   1   0     3783.31     3563.25    153.39 o 
   0   1   0    32686.93    31489.43    194.21 o 
   1   1   0      427.11      356.91     13.50 o 
   2   1   0     3091.58     3120.92     39.36 o 
   3   1   0     3000.97     3057.80     32.11 o 
   4   1   0     1738.60     1646.96     34.71 o 
   5   1   0       69.69       66.29     14.51 o 
   6   1   0      734.95      644.31     21.77 o 
   7   1   0     3952.07     4187.94    144.51 o 
   8   1   0       61.72       51.70     12.67 o 
   9   1   0       33.75       23.13     10.39 o 
  10   1   0      210.13      216.90     48.58 o 
  11   1   0      345.49      404.25     34.34 o 
 -12   2   0        8.96       22.83     11.60 o 
 -11   2   0      960.81     1095.05     76.88 o 
 -10   2   0      155.28      123.57     40.95 o 
  -9   2   0      123.68      101.82     21.97 o 
  -8   2   0      200.12      184.90     17.48 o 
  -7   2   0     2621.32     2602.90     55.05 o 
  -6   2   0        1.61        5.42      3.77 o 
  -5   2   0        2.71        3.34      4.20 o 
  -4   2   0    12668.10    11784.48    214.93 o 
  -3   2   0    10124.82     9891.84     56.69 o 
  -2   2   0        3.75        9.72      4.22 o 
  -1   2   0     3683.16     3692.34     51.16 o 
   0   2   0     6002.70     5826.41     43.68 o 
   1   2   0     1653.69     1659.04     26.56 o 
   2   2   0     2084.93     1999.68     24.31 o 
   3   2   0    10060.09     9858.92    189.98 o 
   4   2   0       77.94       99.44     19.06 o 
   5   2   0     1084.55     1118.98     54.87 o 
   6   2   0      586.97      576.58     17.01 o 
   7   2   0     2072.91     2041.87     60.33 o 
   8   2   0        2.44       -3.30     11.71 o 
   9   2   0      181.70      177.40     40.38 o 
  10   2   0      395.48      348.40     24.93 o 
  11   2   0      179.32      131.08     36.47 o 
 -12   3   0      257.02      294.22     64.02 o 
 -11   3   0      371.75      476.40    138.18 o 
 -10   3   0      151.76      169.83     44.78 o 
  -9   3   0        7.24       19.21     12.03 o 
  -8   3   0     1938.35     2023.42     42.62 o 
  -7   3   0     3851.70     4089.77     69.10 o 
  -6   3   0       35.33       36.42      3.62 o 
  -5   3   0     1527.15     1421.05     44.20 o 
  -4   3   0    11281.58    10892.81    284.11 o 
  -3   3   0      162.01      201.82      8.83 o 
  -2   3   0        2.08        4.36      3.58 o 
  -1   3   0     3911.48     3864.71     47.53 o 
   0   3   0     2904.87     2773.22     34.41 o 
   1   3   0      588.62      614.93     24.00 o 
   2   3   0     1132.31     1202.94     22.93 o 
   3   3   0     1161.04     1030.51     24.27 o 
   4   3   0      562.84      585.27     15.76 o 
   5   3   0       42.40       38.83     12.07 o 
   6   3   0      473.93      470.27     48.07 o 
   7   3   0     2500.18     2466.93     66.21 o 
   8   3   0       23.57       29.53     11.74 o 
   9   3   0       26.21       27.40      9.75 o 
  10   3   0      733.76      677.99     57.83 o 
  11   3   0      187.66      148.88     52.96 o 
  12   3   0      202.14      156.11     79.05 o 
 -12   4   0      126.12      144.64     55.46 o 
 -11   4   0      168.92      194.49     63.76 o 
 -10   4   0      255.04      246.71     70.34 o 
  -9   4   0       63.41       81.38     23.50 o 
  -8   4   0     1439.42     1429.81     41.68 o 
  -7   4   0      923.59      926.41     58.14 o 
  -6   4   0       33.47       41.16     17.30 o 
  -5   4   0     1993.60     2136.03     68.90 o 
  -4   4   0    12710.60    12288.97    173.91 o 
  -3   4   0     1327.70     1367.44     26.73 o 
  -2   4   0      137.44      169.66     11.74 o 
  -1   4   0     6679.20     6349.24     41.15 o 
   0   4   0       12.90       15.58      5.77 o 
   1   4   0       12.84        0.92      7.72 o 
   2   4   0     2191.57     2200.73     47.24 o 
   3   4   0     7479.06     8037.46    197.37 o 
   4   4   0       98.96      116.56     28.71 o 
   5   4   0      311.59      236.38     34.09 o 
   6   4   0      468.34      454.26     24.59 o 
   7   4   0      734.32      770.34     30.30 o 
   8   4   0       72.48       70.27     20.47 o 
   9   4   0      362.32      397.78     43.85 o 
  10   4   0      528.05      464.40    137.78 o 
  11   4   0      223.04      151.85     61.98 o 
  12   4   0      270.68      287.49     38.72 o 
 -13   5   0       15.84       28.20     13.48 o 
 -12   5   0      352.30      352.99     34.08 o 
 -11   5   0      553.65      581.11     31.42 o 
 -10   5   0       98.84       75.13     27.67 o 
  -9   5   0      693.70      705.90     38.60 o 
  -8   5   0     2671.71     2776.73     82.95 o 
  -7   5   0      186.38      196.83     61.46 o 
  -6   5   0        0.68        6.70     11.76 o 
  -5   5   0     5767.80     5901.69    253.10 o 
  -4   5   0     5129.43     5083.35    122.99 o 
  -3   5   0      658.48      692.48     14.87 o 
  -2   5   0     1583.10     1616.33     55.73 o 
  -1   5   0      112.28       53.18     15.73 o 
   0   5   0      871.12      785.52     25.99 o 
   1   5   0       65.40       60.53     18.79 o 
   2   5   0     2835.43     3056.51     90.05 o 
   3   5   0     3589.73     3731.50    157.16 o 
   4   5   0      192.73       87.39     57.92 o 
   5   5   0      477.69      477.05     25.18 o 
   6   5   0       50.73       48.27     18.57 o 
   7   5   0        9.24       12.22     11.77 o 
   8   5   0      104.65       76.32     22.25 o 
   9   5   0     2114.47     2173.35    123.57 o 
  10   5   0      578.14      405.47    127.32 o 
  11   5   0        2.00       23.86     43.36 o 
 -12   6   0     1255.81     1302.62    109.07 o 
 -11   6   0      860.95      845.77     44.66 o 
 -10   6   0      107.88       37.09     21.52 o 
  -9   6   0      993.39      988.89     39.44 o 
  -8   6   0     3376.53     3381.06    144.73 o 
  -7   6   0      347.20      363.48     32.10 o 
  -6   6   0       45.70       33.31     12.78 o 
  -5   6   0     3146.71     3174.59     64.68 o 
  -4   6   0       31.01       24.33      5.17 o 
  -3   6   0      656.57      724.02     32.21 o 
  -2   6   0       58.49       86.18     13.87 o 
  -1   6   0     2464.55     2322.38     80.88 o 
   0   6   0      245.82      304.17     24.29 o 
   1   6   0     1575.91     1577.16     48.18 o 
   2   6   0       80.33       63.28     22.21 o 
   3   6   0     1578.27     1565.95     46.33 o 
   4   6   0       53.28       52.40     15.00 o 
   5   6   0      125.59       80.74     45.67 o 
   6   6   0      589.28      643.10     35.95 o 
   7   6   0      209.74      206.26     49.37 o 
   8   6   0       58.01       79.90     26.53 o 
   9   6   0        2.62        9.02     23.05 o 
  10   6   0       48.82        6.50     40.20 o 
  11   6   0      188.89      128.65     33.48 o 
 -12   7   0     1717.30     1867.05    162.05 o 
 -11   7   0      635.63      577.10     44.04 o 
 -10   7   0       21.69       31.37     15.92 o 
  -9   7   0     1525.99     1661.12    105.02 o 
  -8   7   0     3495.24     3597.11    241.22 o 
  -7   7   0        5.11        9.16     13.66 o 
  -6   7   0      296.70      176.46     98.34 o 
  -5   7   0     3424.99     3505.98     62.63 o 
  -4   7   0       26.32       52.35     11.67 o 
  -3   7   0        0.49        9.68      7.00 o 
  -2   7   0      607.44      545.87     22.06 o 
  -1   7   0      605.29      629.50     29.06 o 
   0   7   0        0.99       10.47     10.52 o 
   1   7   0      357.84      329.58     98.22 o 
   2   7   0      303.37      338.17     35.33 o 
   3   7   0      871.46      884.28     37.43 o 
   4   7   0      825.95      855.58     33.78 o 
   5   7   0        7.86        6.87     12.78 o 
   6   7   0        4.20       34.22     12.84 o 
   7   7   0      177.09      190.80     44.98 o 
   8   7   0      770.45      796.60     73.55 o 
   9   7   0       13.10        6.61     28.05 o 
  10   7   0        8.41       27.35     24.09 o 
 -12   8   0     1568.93     1570.28    189.02 o 
 -11   8   0      580.83      549.99     56.59 o 
 -10   8   0        3.08       -0.70     19.57 o 
  -9   8   0     1324.47     1345.17     68.28 o 
  -8   8   0     3520.84     3495.74    122.13 o 
  -7   8   0       29.48       34.39     18.86 o 
  -6   8   0       18.33       12.59      4.44 o 
  -5   8   0     1479.52     1438.89     43.37 o 
  -4   8   0       65.82       69.17     13.37 o 
  -3   8   0      542.95      592.09     42.93 o 
  -2   8   0      479.62      527.28     42.44 o 
  -1   8   0      698.39      696.58     26.42 o 
   0   8   0        0.60       11.45     17.44 o 
   1   8   0      732.09      777.75     46.94 o 
   2   8   0     1026.73     1031.80     78.81 o 
   3   8   0      195.36      163.02     39.07 o 
   4   8   0     1202.07     1204.66     39.36 o 
   5   8   0      356.00      490.59     50.89 o 
   6   8   0     1527.81     1492.82     62.66 o 
   7   8   0      371.17      357.97     60.75 o 
   8   8   0     1393.41     1557.36     84.50 o 
   9   8   0       46.56       56.07     26.90 o 
 -11   9   0      287.90      198.68     63.20 o 
 -10   9   0       17.74       24.13     13.58 o 
  -9   9   0      668.25      591.30     74.68 o 
  -8   9   0     1169.57     1358.41    132.55 o 
  -7   9   0       51.28       61.29     24.69 o 
  -6   9   0        2.55        7.49     31.61 o 
  -5   9   0      705.10      833.69     46.17 o 
  -4   9   0       22.68       18.89     15.32 o 
  -3   9   0      261.66      247.05     21.01 o 
  -2   9   0      585.80      622.38     38.00 o 
  -1   9   0     1161.37     1129.37     35.23 o 
   0   9   0      950.65      986.23     50.05 o 
   1   9   0       63.55       84.97     21.88 o 
   2   9   0        3.08       19.44     17.91 o 
   3   9   0        1.60       -3.96     13.94 o 
   4   9   0      859.58      917.22     37.92 o 
   5   9   0       27.76       23.27     14.79 o 
   6   9   0      161.33      166.08     72.43 o 
   7   9   0      834.55      973.14     46.51 o 
   8   9   0     1188.47     1142.66     85.82 o 
 -10  10   0       23.92       -2.99     32.41 o 
  -9  10   0      394.55      338.09     90.42 o 
  -8  10   0        3.95       13.04     19.53 o 
  -7  10   0        2.84       16.14     16.55 o 
  -6  10   0       40.45       50.52     33.47 o 
  -5  10   0     1295.07     1302.70     73.39 o 
  -4  10   0       24.60       18.15      8.29 o 
  -3  10   0     1146.43     1095.32     86.70 o 
  -2  10   0      764.69      763.23     42.53 o 
  -1  10   0     1129.48     1001.15     39.15 o 
   0  10   0      497.35      468.61     37.72 o 
   1  10   0       11.08       29.73     17.42 o 
   2  10   0     1139.47      991.78    116.00 o 
   3  10   0       62.62       18.11     28.24 o 
   4  10   0     1900.52     2083.53     90.14 o 
   5  10   0        6.63        4.36     18.97 o 
   6  10   0       16.09       39.91     20.75 o 
   7  10   0     1287.04     1453.36    231.88 o 
 -10  11   0       93.71       77.72     25.18 o 
  -9  11   0     1409.11     1213.14    141.76 o 
  -8  11   0      273.95      149.05     46.66 o 
  -7  11   0       36.74       28.02     23.43 o 
  -6  11   0      250.75      251.67     72.07 o 
  -5  11   0      627.72      595.94    134.99 o 
  -4  11   0      223.45      172.23     41.63 o 
  -3  11   0      816.50      793.37     38.76 o 
  -2  11   0       78.57       41.80     19.34 o 
  -1  11   0      811.13      729.79     36.85 o 
   0  11   0      290.25      276.07     56.03 o 
   1  11   0      137.99      155.33     44.01 o 
   2  11   0      424.27      329.63     36.50 o 
   3  11   0      530.11      449.15    107.29 o 
   4  11   0     1191.24     1164.46     53.50 o 
   5  11   0       21.00       20.48     16.52 o 
   6  11   0        0.13       25.15     14.96 o 
  -8  12   0      381.27      275.68     87.27 o 
  -7  12   0      216.95      171.41     47.79 o 
  -6  12   0       66.14       76.56     37.03 o 
  -5  12   0       67.41       79.57     38.53 o 
  -4  12   0       84.73       87.58     37.51 o 
  -3  12   0       30.90       27.42     15.15 o 
  -2  12   0      551.13      599.69    128.81 o 
  -1  12   0      143.93       90.17     38.46 o 
   0  12   0      829.46      964.60     56.37 o 
   1  12   0        1.25       21.23     16.81 o 
   2  12   0       54.16       71.37     18.75 o 
   3  12   0      463.20      373.47    110.27 o 
   4  12   0      673.14      700.13     54.03 o 
   5  12   0        0.37        5.65     21.17 o 
  -7  13   0       28.21       39.42     33.08 o 
  -6  13   0      148.49      110.03     58.53 o 
  -5  13   0       71.08       66.69     51.93 o 
  -4  13   0      207.19      216.31     77.36 o 
  -3  13   0      161.67      146.98     42.40 o 
  -2  13   0       15.02       -4.12     15.18 o 
  -1  13   0      803.71      770.04     61.40 o 
   0  13   0      821.83      897.49     60.35 o 
   1  13   0       54.32       48.70     30.91 o 
   2  13   0       32.43       49.25     23.10 o 
   3  13   0     1035.71     1099.46    125.40 o 
  -4  14   0      640.93      444.98    213.25 o 
  -3  14   0        4.26       17.31     33.76 o 
  -2  14   0       34.11       49.34     25.38 o 
  -1  14   0      106.92       62.75     28.12 o 
  -1 -14   1      239.62      237.02     58.68 o 
   0 -14   1     1253.64     1280.31     91.85 o 
   1 -14   1      134.37      126.46     44.56 o 
   2 -14   1       16.91        4.08     16.30 o 
   3 -14   1      506.38      566.02     68.54 o 
   4 -14   1      413.88      316.59    134.15 o 
   5 -14   1        0.06        2.44     37.03 o 
  -4 -13   1     1403.95     1524.21    108.04 o 
  -3 -13   1     1029.26     1162.96     84.18 o 
  -2 -13   1      126.38       84.39     40.79 o 
  -1 -13   1      575.26      629.85     89.06 o 
   0 -13   1     1186.64     1308.60     85.21 o 
   1 -13   1        2.79       31.53     19.29 o 
   2 -13   1        2.67       25.52     11.54 o 
   3 -13   1      497.93      431.27     33.91 o 
   4 -13   1        8.02       44.80     19.29 o 
   5 -13   1      249.08      176.62     74.36 o 
   6 -13   1       89.66       64.00     46.82 o 
   7 -13   1      826.09      744.88    152.61 o 
  -5 -12   1       87.10      104.82     29.19 o 
  -4 -12   1     2167.87     2513.49    107.77 o 
  -3 -12   1      247.76      225.72     53.65 o 
  -2 -12   1       71.29       89.92     32.23 o 
  -1 -12   1      696.56      729.00     74.47 o 
   0 -12   1      882.05      919.87     43.32 o 
   1 -12   1        0.55       15.57     15.54 o 
   2 -12   1        0.76       17.08     22.48 o 
   3 -12   1      502.69      543.58     71.64 o 
   4 -12   1      110.37      122.99     34.05 o 
   5 -12   1       14.11       39.74     33.11 o 
   6 -12   1      712.38      635.86    182.26 o 
   7 -12   1     1402.37     1369.73     94.18 o 
   8 -12   1       16.03       29.24     35.01 o 
   9 -12   1       38.48       16.94     16.26 o 
  -7 -11   1      675.17      495.69    170.65 o 
  -6 -11   1      113.65      136.62     39.02 o 
  -5 -11   1      743.72      706.55     53.76 o 
  -4 -11   1     2244.94     2377.80     74.95 o 
  -3 -11   1      338.73      289.88     60.62 o 
  -2 -11   1       56.82       49.76     19.58 o 
  -1 -11   1     1195.92     1244.69    151.70 o 
   0 -11   1      736.67      761.02     38.91 o 
   1 -11   1      128.43      165.73     39.70 o 
   2 -11   1      129.48       83.48     26.36 o 
   3 -11   1     2356.82     2374.83     75.84 o 
   4 -11   1       56.70       43.00     20.70 o 
   5 -11   1      245.27       60.18    137.87 o 
   6 -11   1      434.47      462.43    130.39 o 
   7 -11   1     1016.51     1099.17     65.44 o 
   8 -11   1       32.38        4.85     27.76 o 
   9 -11   1       54.86       39.50     20.98 o 
  10 -11   1      127.89       68.93     30.97 o 
  -8 -10   1     1565.46     1436.91    330.53 o 
  -7 -10   1      363.74      297.32     89.59 o 
  -6 -10   1        1.70      -13.21     20.05 o 
  -5 -10   1     1231.20     1269.75     71.96 o 
  -4 -10   1     1986.02     2029.97     67.65 o 
  -3 -10   1       87.91       87.01     24.95 o 
  -2 -10   1       62.77       59.42     15.14 o 
  -1 -10   1      927.00      872.16     37.54 o 
   0 -10   1      726.84      749.14     52.45 o 
   1 -10   1        5.74       20.91     10.53 o 
   2 -10   1      292.97      291.68     26.82 o 
   3 -10   1     1607.79     1484.99     54.19 o 
   4 -10   1      345.07      342.07     22.46 o 
   5 -10   1      366.13      392.95     30.25 o 
   6 -10   1      116.92      130.57     52.35 o 
   7 -10   1      324.43      331.22    121.35 o 
   8 -10   1       69.36       52.86     24.96 o 
   9 -10   1      144.59      162.51     48.90 o 
  10 -10   1        1.95        9.03     26.16 o 
  11 -10   1       57.28       24.71     29.76 o 
  -9  -9   1       67.09       44.09     53.79 o 
  -8  -9   1     1107.60     1001.80    156.92 o 
  -7  -9   1      231.44      198.54     59.80 o 
  -6  -9   1       37.86       41.39     19.18 o 
  -5  -9   1      706.66      720.41     37.57 o 
  -4  -9   1     1159.84     1275.85     62.71 o 
  -3  -9   1        0.08       -0.47     12.46 o 
  -2  -9   1      246.13      213.60     48.50 o 
  -1  -9   1     2073.79     1975.81    110.24 o 
   0  -9   1     1936.33     2080.22     58.35 o 
   1  -9   1      302.58      265.95     56.68 o 
   2  -9   1      560.52      616.26     38.95 o 
   3  -9   1     3229.26     3401.22    133.71 o 
   4  -9   1       13.89       22.34     14.82 o 
   5  -9   1       26.42       27.25      8.93 o 
   6  -9   1       69.45       54.55     29.64 o 
   7  -9   1       64.45       44.73     20.47 o 
   8  -9   1      183.05      216.46     50.93 o 
   9  -9   1        2.05       54.50     22.14 o 
  10  -9   1       23.21       22.29      8.82 o 
  11  -9   1      543.23      488.18     80.47 o 
 -10  -8   1       32.03       73.19     37.96 o 
  -9  -8   1     1253.43     1146.32    187.10 o 
  -8  -8   1     2391.19     2455.16    135.08 o 
  -7  -8   1      165.79      200.47     55.98 o 
  -6  -8   1       20.54        5.36     21.30 o 
  -5  -8   1     1169.50     1181.69     56.78 o 
  -4  -8   1       17.46       23.63     16.91 o 
  -3  -8   1      776.94      816.71     32.67 o 
  -2  -8   1        6.90        7.55     16.27 o 
  -1  -8   1     1795.10     1829.65     57.19 o 
   0  -8   1      123.80      163.80     29.71 o 
   1  -8   1      131.01      152.23     24.71 o 
   2  -8   1      946.16     1002.21     50.44 o 
   3  -8   1     1217.10     1172.70     38.54 o 
   4  -8   1      214.09      188.92     26.05 o 
   5  -8   1       39.43       43.72     10.29 o 
   6  -8   1      333.84      335.09     87.07 o 
   7  -8   1      267.54      269.02     54.82 o 
   8  -8   1     1459.89     1412.37     55.17 o 
   9  -8   1       20.51       21.01     21.81 o 
  10  -8   1      103.29       81.56     45.09 o 
  11  -8   1      274.56      345.26     61.20 o 
  12  -8   1      992.83     1068.05    137.19 o 
 -10  -7   1        5.32       14.27     24.59 o 
  -9  -7   1     1148.45     1153.63    183.88 o 
  -8  -7   1     2255.76     2463.85     91.68 o 
  -7  -7   1      480.51      567.93     63.16 o 
  -6  -7   1      109.31       99.16     36.13 o 
  -5  -7   1      263.79      330.70     61.20 o 
  -4  -7   1     2466.71     2547.54     90.24 o 
  -3  -7   1      517.95      495.94     30.34 o 
  -2  -7   1       50.00       24.41     13.86 o 
  -1  -7   1     3304.27     3187.42    142.45 o 
   0  -7   1      163.20      226.88     32.92 o 
   1  -7   1     1629.11     1656.81     48.22 o 
   2  -7   1      278.01      258.26     38.11 o 
   3  -7   1      119.08      199.64     27.05 o 
   4  -7   1      423.33      407.18     14.74 o 
   5  -7   1      235.20      239.47     24.86 o 
   6  -7   1     1545.10     1594.56     61.04 o 
   7  -7   1      210.32      209.44     46.73 o 
   8  -7   1     1613.91     1601.26     70.16 o 
   9  -7   1       58.04       47.43     14.16 o 
  10  -7   1       48.73       32.66     47.75 o 
  11  -7   1       81.02       90.40     40.86 o 
  12  -7   1      418.97      248.89    132.11 o 
 -11  -6   1      408.27      243.94    135.64 o 
 -10  -6   1      208.98      137.09     53.11 o 
  -9  -6   1      213.88      243.17     73.43 o 
  -8  -6   1       32.07       27.93     17.09 o 
  -7  -6   1      300.63      283.05     56.65 o 
  -6  -6   1      408.98      398.14     76.13 o 
  -5  -6   1      745.61      771.32     35.70 o 
  -4  -6   1      874.08      899.53     38.61 o 
  -3  -6   1      862.69      874.76     35.29 o 
  -2  -6   1     1700.42     1603.75     61.59 o 
  -1  -6   1     2735.07     2831.21     66.73 o 
   0  -6   1     2369.66     2641.51     80.54 o 
   1  -6   1     1452.65     1607.39     44.79 o 
   2  -6   1      958.39      972.87     35.29 o 
   3  -6   1      241.55      204.00     19.09 o 
   4  -6   1      422.60      423.48     17.27 o 
   5  -6   1        2.45        8.64      4.70 o 
   6  -6   1        1.09        8.81     13.65 o 
   7  -6   1     2139.15     2277.58     70.91 o 
   8  -6   1     2757.71     3033.43    133.35 o 
   9  -6   1       88.14      106.70     30.00 o 
  10  -6   1      100.86       96.08     32.67 o 
  11  -6   1      632.93      818.22    126.12 o 
  12  -6   1      428.99      415.89    214.13 o 
 -11  -5   1       55.02       27.05     31.68 o 
 -10  -5   1      255.83      233.07     77.92 o 
  -9  -5   1      183.47      191.78     45.63 o 
  -8  -5   1       45.67       42.16     20.78 o 
  -7  -5   1        2.75       15.51     10.74 o 
  -6  -5   1       63.32       60.24     32.26 o 
  -5  -5   1     2456.36     2699.23     68.76 o 
  -4  -5   1        8.58       22.64      7.47 o 
  -3  -5   1     2450.53     2616.06     41.43 o 
  -2  -5   1       25.47       15.37     12.67 o 
  -1  -5   1     7839.85     8222.78    116.65 o 
   0  -5   1     4949.87     4853.39    114.06 o 
   1  -5   1     6736.69     6895.06    125.64 o 
   2  -5   1     2509.70     2530.86     53.80 o 
   3  -5   1     1290.67     1263.50     30.27 o 
   4  -5   1     7771.92     7280.07     83.37 o 
   5  -5   1      517.67      486.07     29.67 o 
   6  -5   1      271.30      277.30     22.52 o 
   7  -5   1     1655.77     1585.45     57.50 o 
   8  -5   1     1883.73     1919.39     59.37 o 
   9  -5   1       41.35       59.34     23.61 o 
  10  -5   1        7.42       13.84      9.47 o 
  11  -5   1      552.96      566.39     96.61 o 
  12  -5   1      185.90      182.09    156.48 o 
  13  -5   1       18.25       28.70     33.03 o 
 -12  -4   1      618.10      630.48     57.44 o 
 -11  -4   1       98.06       75.35     31.59 o 
 -10  -4   1       97.81      100.10     36.01 o 
  -9  -4   1      380.42      411.17     45.08 o 
  -8  -4   1      288.84      273.71     53.57 o 
  -7  -4   1     1293.86     1317.57     70.00 o 
  -6  -4   1        2.06        9.75      8.23 o 
  -5  -4   1     1899.85     1956.62     56.56 o 
  -4  -4   1      390.18      413.70     19.67 o 
  -3  -4   1     1765.18     1721.68     51.20 o 
  -2  -4   1     2675.71     2563.03     33.32 o 
  -1  -4   1     6729.66     6780.22    101.29 o 
   0  -4   1      126.81       91.01     12.86 o 
   1  -4   1      258.09      264.83     10.51 o 
   2  -4   1      170.69      146.01      6.96 o 
   3  -4   1      530.10      571.28     13.40 o 
   4  -4   1      993.20      946.03     22.15 o 
   5  -4   1      290.72      289.53      6.50 o 
   6  -4   1       77.79       73.11      8.21 o 
   7  -4   1     1759.58     1751.90     38.21 o 
   8  -4   1     2290.14     2385.75     51.26 o 
   9  -4   1      620.70      656.93     65.56 o 
  10  -4   1      458.64      490.13     43.05 o 
  11  -4   1     1331.15     1375.53     43.54 o 
  12  -4   1      132.92      139.66     85.85 o 
  13  -4   1        9.75       49.73     35.13 o 
 -12  -3   1      790.43      799.57     66.95 o 
 -11  -3   1      394.21      332.95     30.76 o 
 -10  -3   1       84.48       79.54     30.75 o 
  -9  -3   1      591.60      680.24     46.27 o 
  -8  -3   1      198.11      199.31     33.94 o 
  -7  -3   1       66.89       97.95     15.85 o 
  -6  -3   1      211.76      215.29     15.80 o 
  -5  -3   1     6135.06     6135.58    119.84 o 
  -4  -3   1      114.65      115.79     25.09 o 
  -3  -3   1     2619.01     2616.73     38.62 o 
  -2  -3   1      946.26      897.01     18.49 o 
  -1  -3   1      519.91      542.26     19.48 o 
   0  -3   1    21219.15    20437.45    149.56 o 
   1  -3   1     1601.62     1533.79     18.98 o 
   2  -3   1      456.28      449.11     12.40 o 
   3  -3   1     9753.92     9622.53     44.21 o 
   4  -3   1     9604.70     9311.33    146.34 o 
   5  -3   1        6.54        9.85      4.00 o 
   6  -3   1     7058.79     7691.56     76.60 o 
   7  -3   1      719.35      664.42     38.94 o 
   8  -3   1      295.51      313.67     15.86 o 
   9  -3   1       43.02       25.13     10.07 o 
  10  -3   1      343.72      271.96     49.08 o 
  11  -3   1     1453.44     1452.20     73.64 o 
  12  -3   1       71.43       45.77     28.58 o 
 -12  -2   1      318.65      253.34    102.18 o 
 -11  -2   1      235.92      190.99     63.19 o 
 -10  -2   1       85.61       86.10     19.05 o 
  -9  -2   1     1085.24     1073.59     76.86 o 
  -8  -2   1      101.33      103.25     25.66 o 
  -7  -2   1     1956.92     2054.73     50.98 o 
  -6  -2   1     1567.48     1625.05     40.57 o 
  -5  -2   1     1254.47     1233.61     35.63 o 
  -4  -2   1     5496.31     5451.67    106.53 o 
  -3  -2   1      119.47      110.11      9.76 o 
  -2  -2   1     1082.29     1120.54     19.56 o 
  -1  -2   1      974.16      927.91     19.23 o 
   0  -2   1     3681.89     3453.38     55.30 o 
   1  -2   1        8.05       13.34      5.40 o 
   2  -2   1     2961.78     2875.99     34.85 o 
   3  -2   1    63663.10    62295.75    222.42 o 
   4  -2   1     7552.28     7330.67    178.01 o 
   5  -2   1     2184.28     2386.70     54.02 o 
   6  -2   1     1300.19     1398.40     35.09 o 
   7  -2   1      901.92      882.09     20.79 o 
   8  -2   1      336.03      378.04     13.58 o 
   9  -2   1        0.47        6.73      6.72 o 
  10  -2   1      783.46      898.70     59.22 o 
  11  -2   1     2611.86     2881.87    116.46 o 
  12  -2   1      139.33       91.79     48.62 o 
 -12  -1   1       75.33       40.95     24.49 o 
 -11  -1   1       36.77       18.27     14.05 o 
 -10  -1   1       70.72       62.47     17.34 o 
  -9  -1   1     3496.20     3470.14    115.91 o 
  -8  -1   1        5.17       16.88      9.60 o 
  -7  -1   1     6342.15     6674.99    111.10 o 
  -6  -1   1     1314.75     1303.18     35.45 o 
  -5  -1   1      233.31      200.97     14.16 o 
  -4  -1   1     1475.46     1463.92     34.69 o 
  -3  -1   1      333.62      298.87     17.96 o 
  -2  -1   1      180.41      172.36      9.01 o 
  -1  -1   1      102.40      131.50      7.20 o 
   0  -1   1    11022.81    10537.91     66.87 o 
   1  -1   1       80.05       73.47      4.73 o 
   2  -1   1     5937.31     5766.97     57.48 o 
   3  -1   1    61039.64    62296.42    214.41 o 
   4  -1   1     4547.91     4386.44     57.80 o 
   5  -1   1      300.79      322.95     10.11 o 
   6  -1   1       94.16       74.99     13.85 o 
   7  -1   1     2544.53     2555.00     56.96 o 
   8  -1   1      262.16      267.07     31.17 o 
   9  -1   1       43.95       61.56     16.46 o 
  10  -1   1     1201.52     1204.05     81.15 o 
  11  -1   1     1169.51     1216.36    145.97 o 
  12  -1   1       17.54       29.07     23.63 o 
 -12   0   1      234.84      174.67     83.13 o 
 -11   0   1        7.37        8.35     11.02 o 
 -10   0   1        8.06        2.30      7.62 o 
  -9   0   1     2410.65     2410.49     83.62 o 
  -8   0   1      910.64      942.00     30.45 o 
  -7   0   1     2234.94     2305.67     38.14 o 
  -6   0   1     1013.76     1052.22     21.80 o 
  -5   0   1        1.23        0.37      5.05 o 
  -4   0   1    11492.94    10703.64    265.89 o 
  -3   0   1     5549.15     5590.75     77.03 o 
  -2   0   1     2101.94     2081.88     28.93 o 
  -1   0   1     3293.92     3459.77     40.11 o 
   0   0   1    14457.89    14026.79     92.53 o 
   1   0   1      951.45      888.41     19.38 o 
   2   0   1     1152.87     1245.77     20.97 o 
   3   0   1      123.30      123.48     19.48 o 
   4   0   1     1127.20     1108.97     25.10 o 
   5   0   1       76.87       87.06     18.87 o 
   6   0   1      817.08      718.38     20.49 o 
   7   0   1     1435.90     1450.17     62.11 o 
   8   0   1      505.87      505.94     34.49 o 
   9   0   1      133.59       93.24     20.48 o 
  10   0   1     1786.54     2015.83     59.54 o 
  11   0   1     1181.29     1216.89     31.95 o 
 -12   1   1       42.58       14.35     32.53 o 
 -11   1   1      100.85       88.17     33.97 o 
 -10   1   1      179.85      122.49     28.00 o 
  -9   1   1      613.40      604.35     19.39 o 
  -8   1   1       82.52       89.20     17.13 o 
  -7   1   1      195.57      156.50     24.56 o 
  -6   1   1     1749.49     1765.86     34.79 o 
  -5   1   1      721.05      760.66     13.99 o 
  -4   1   1     5243.73     5039.23     99.20 o 
  -3   1   1      382.51      411.30      8.37 o 
  -2   1   1     6563.42     6457.41     40.59 o 
  -1   1   1     5248.47     4858.17     27.78 o 
   0   1   1     7572.20     7422.45    121.48 o 
   1   1   1       51.51       57.93     11.34 o 
   2   1   1       74.04      120.99     21.20 o 
   3   1   1     3035.92     2635.72     25.63 o 
   4   1   1      470.05      431.48     21.37 o 
   5   1   1     1536.12     1578.38     39.78 o 
   6   1   1     2131.00     2173.03     48.31 o 
   7   1   1     2641.79     2602.15     71.10 o 
   8   1   1       42.34       28.15     19.28 o 
   9   1   1      850.16      848.09     29.11 o 
  10   1   1     1964.32     2002.70     45.16 o 
  11   1   1      623.42      587.06     32.53 o 
 -12   2   1        0.87       23.25     13.27 o 
 -11   2   1      235.30      173.10     52.04 o 
 -10   2   1     1146.83     1225.28     39.70 o 
  -9   2   1      313.86      350.76     19.64 o 
  -8   2   1     1057.44     1076.64     25.82 o 
  -7   2   1        6.26        7.95      4.08 o 
  -6   2   1      432.22      441.38     15.94 o 
  -5   2   1     6579.09     6405.58     96.92 o 
  -4   2   1     6102.07     5735.47     85.00 o 
  -3   2   1      200.11      174.29     13.00 o 
  -2   2   1     4813.25     4833.01     37.48 o 
  -1   2   1    15658.34    15137.69     87.35 o 
   0   2   1     1293.93     1258.14     18.38 o 
   1   2   1     2439.85     2391.25     32.78 o 
   2   2   1     4719.76     4530.06     34.86 o 
   3   2   1     1608.84     1559.32     46.72 o 
   4   2   1      224.83      212.24     13.61 o 
   5   2   1      293.95      275.02     29.17 o 
   6   2   1     4863.83     5180.66    127.69 o 
   7   2   1     3175.54     3075.73     96.36 o 
   8   2   1        3.19       22.39     10.04 o 
   9   2   1        3.59        7.30     12.87 o 
  10   2   1     1161.16     1246.13     32.58 o 
  11   2   1       95.60       95.95     25.53 o 
  12   2   1      172.31      136.69     97.97 o 
 -12   3   1      549.14      576.87     49.91 o 
 -11   3   1      488.72      524.36     30.40 o 
 -10   3   1      479.25      557.95    141.02 o 
  -9   3   1        8.25       20.62     19.83 o 
  -8   3   1     1782.10     1973.85     79.17 o 
  -7   3   1        1.50       11.65     12.21 o 
  -6   3   1      284.97      317.65     76.62 o 
  -5   3   1     2157.73     2052.81     74.86 o 
  -4   3   1     3224.44     3120.27     50.22 o 
  -3   3   1      293.73      281.04      8.91 o 
  -2   3   1      331.56      349.69     10.68 o 
  -1   3   1     3856.05     3636.47     57.28 o 
   0   3   1     1836.52     1732.63     26.22 o 
   1   3   1       33.90       25.65      8.01 o 
   2   3   1      191.53      256.59     12.35 o 
   3   3   1     9037.34     8769.59    129.31 o 
   4   3   1      297.21      294.58     41.41 o 
   5   3   1      313.17      290.51     52.06 o 
   6   3   1     6149.36     6412.30    160.02 o 
   7   3   1     2971.89     3076.38     79.73 o 
   8   3   1       15.30       22.10     11.66 o 
   9   3   1       17.86       12.57     11.83 o 
  10   3   1      443.11      529.64     82.56 o 
  11   3   1       80.60       26.84     30.93 o 
  12   3   1     1026.61      903.77    107.75 o 
 -12   4   1      323.09      313.96     34.35 o 
 -11   4   1       49.37       31.82     13.48 o 
 -10   4   1      326.14      315.00     82.97 o 
  -9   4   1      213.65      180.41     56.22 o 
  -8   4   1     3287.45     3590.79    238.99 o 
  -7   4   1       20.97       16.43     11.58 o 
  -6   4   1      451.93      449.41     27.06 o 
  -5   4   1     7845.49     7761.10    172.32 o 
  -4   4   1     2471.74     2259.96     53.31 o 
  -3   4   1     1394.20     1453.56     34.47 o 
  -2   4   1     3181.57     3019.47     39.49 o 
  -1   4   1      232.53      163.45     24.01 o 
   0   4   1      749.29      745.85     23.52 o 
   1   4   1        9.39       21.88      8.12 o 
   2   4   1       48.24       22.71     17.81 o 
   3   4   1     4978.74     5007.36     87.47 o 
   4   4   1      200.78      221.73     48.53 o 
   5   4   1       14.81       27.20     15.40 o 
   6   4   1     2352.12     2234.43     67.75 o 
   7   4   1      711.47      750.44     29.96 o 
   8   4   1        5.28       13.72     14.87 o 
   9   4   1       20.64       11.19     17.96 o 
  10   4   1       14.46       17.63     16.20 o 
  11   4   1        0.70       13.76     18.50 o 
 -12   5   1       62.18      109.60     55.67 o 
 -11   5   1      186.85      152.32     57.73 o 
 -10   5   1       22.28       21.76     12.16 o 
  -9   5   1     3245.34     3560.50    142.88 o 
  -8   5   1     3186.53     3315.52    141.88 o 
  -7   5   1       14.96        9.37     21.03 o 
  -6   5   1      857.51      803.71     33.16 o 
  -5   5   1     2459.81     2482.22     82.38 o 
  -4   5   1      965.29      986.47     23.12 o 
  -3   5   1      419.01      483.01     15.26 o 
  -2   5   1     2825.00     3082.85     79.47 o 
  -1   5   1       23.46       61.74     17.00 o 
   0   5   1      175.70      151.17     46.35 o 
   1   5   1        5.11       25.84     16.20 o 
   2   5   1     2087.82     1799.39     55.54 o 
   3   5   1     5497.94     5199.13    245.12 o 
   4   5   1       39.54       53.30     17.86 o 
   5   5   1        1.51       22.41     24.58 o 
   6   5   1     5424.02     5749.00    123.34 o 
   7   5   1      127.77      141.07     25.96 o 
   8   5   1       59.64       60.91     23.62 o 
   9   5   1      259.48      212.54     57.19 o 
  10   5   1      151.21      115.91     50.01 o 
  11   5   1       51.61       10.64     17.19 o 
 -12   6   1      587.20      499.15    107.64 o 
 -11   6   1      242.97      210.55     64.27 o 
 -10   6   1       18.86       34.82     25.71 o 
  -9   6   1     3331.27     3547.49    122.16 o 
  -8   6   1     2575.94     2447.95     99.52 o 
  -7   6   1      106.99      121.03     33.64 o 
  -6   6   1      614.07      607.94     44.45 o 
  -5   6   1     6736.26     6928.34    112.17 o 
  -4   6   1      840.55      768.21     18.34 o 
  -3   6   1      267.08      294.62     28.02 o 
  -2   6   1     3895.02     4011.54     49.10 o 
  -1   6   1      733.29      628.85     30.29 o 
   0   6   1       14.45       20.90     12.28 o 
   1   6   1       11.01       20.29     13.26 o 
   2   6   1     1262.35     1327.05     46.82 o 
   3   6   1     3065.87     2979.38     86.68 o 
   4   6   1        0.73       31.03     18.99 o 
   5   6   1     1047.38     1090.77     43.26 o 
   6   6   1       98.13      187.47     34.35 o 
   7   6   1      165.67      168.44     44.55 o 
   8   6   1      289.84      221.45     62.65 o 
   9   6   1      222.39      240.50     74.20 o 
  10   6   1      438.57       99.33     60.37 o 
 -12   7   1      509.29      415.47    130.22 o 
 -11   7   1        0.83       -0.65     18.36 o 
 -10   7   1      168.32      127.96     39.18 o 
  -9   7   1     1237.89     1200.51    103.35 o 
  -8   7   1      823.91      923.39     43.63 o 
  -7   7   1      169.89      152.75     44.31 o 
  -6   7   1      791.31      777.73     65.81 o 
  -5   7   1     2554.35     2537.73     70.49 o 
  -4   7   1      255.34      215.43     22.12 o 
  -3   7   1        6.42       11.73      7.76 o 
  -2   7   1      806.56      782.96     28.26 o 
  -1   7   1     7559.30     8213.45    188.35 o 
   0   7   1      150.75      154.33     34.86 o 
   1   7   1      419.87      446.31     43.17 o 
   2   7   1     6815.05     6976.85    182.35 o 
   3   7   1      352.90      414.43     72.17 o 
   4   7   1      141.71      146.62     32.16 o 
   5   7   1      410.86      315.34     59.17 o 
   6   7   1       11.23        4.94     12.31 o 
   7   7   1      375.99      394.21     55.67 o 
   8   7   1       94.29       57.69     22.46 o 
   9   7   1      649.68      643.91     95.50 o 
  10   7   1        6.41       19.24     36.06 o 
 -12   8   1      393.64      350.04    105.27 o 
 -11   8   1       18.47       15.47     20.92 o 
 -10   8   1      201.64      141.50     55.03 o 
  -9   8   1     3243.08     3341.48    169.97 o 
  -8   8   1      537.60      450.49     99.11 o 
  -7   8   1        8.13       25.19     18.92 o 
  -6   8   1     1781.93     1852.06     77.66 o 
  -5   8   1      659.35      669.27     20.78 o 
  -4   8   1       39.04       26.11      9.05 o 
  -3   8   1      199.74      188.41     38.59 o 
  -2   8   1     2813.47     3018.78     75.63 o 
  -1   8   1     2995.35     3098.09     83.62 o 
   0   8   1      163.89      194.35     32.67 o 
   1   8   1      497.67      469.54     49.55 o 
   2   8   1     2255.60     2259.00     65.85 o 
   3   8   1       16.02        5.72     15.13 o 
   4   8   1       16.02       28.21     19.74 o 
   5   8   1      598.32      571.03    110.92 o 
   6   8   1      954.34     1026.91    132.91 o 
   7   8   1      219.32      205.88     46.51 o 
   8   8   1        3.18       13.69     16.11 o 
   9   8   1       93.63       98.53     42.51 o 
 -11   9   1       19.66       22.71     33.80 o 
 -10   9   1        4.73       30.16     19.44 o 
  -9   9   1     1698.12     1553.24     73.85 o 
  -8   9   1      738.32      702.33    109.38 o 
  -7   9   1        7.77       27.02     18.63 o 
  -6   9   1      798.08      881.70     72.80 o 
  -5   9   1     2363.99     2580.92     79.47 o 
  -4   9   1      311.95      311.41     39.64 o 
  -3   9   1      156.12      177.28     37.81 o 
  -2   9   1     4723.16     4988.16    168.90 o 
  -1   9   1     1743.32     1826.11     61.54 o 
   0   9   1       44.75       21.73     12.80 o 
   1   9   1      649.63      654.39     40.44 o 
   2   9   1     2988.67     3001.75    138.94 o 
   3   9   1       56.51       38.40     25.76 o 
   4   9   1       46.14       50.24     20.96 o 
   5   9   1     1128.03     1035.31     69.75 o 
   6   9   1       51.08       41.91     21.56 o 
   7   9   1      573.54      613.05     66.36 o 
   8   9   1       81.41       30.42     24.06 o 
 -10  10   1       63.17       41.49     21.08 o 
  -9  10   1      996.42     1011.01     89.99 o 
  -8  10   1     1347.80     1177.05    117.27 o 
  -7  10   1       67.55       64.43     40.45 o 
  -6  10   1     2232.10     1981.06     77.84 o 
  -5  10   1     3604.96     3349.53    130.37 o 
  -4  10   1       30.69       16.97     13.26 o 
  -3  10   1      147.30      157.82     30.81 o 
  -2  10   1     1145.70     1085.41     37.13 o 
  -1  10   1      125.40       84.99     37.14 o 
   0  10   1      302.60      271.90     55.43 o 
   1  10   1      674.74      622.98     56.03 o 
   2  10   1     1030.88     1071.34    100.72 o 
   3  10   1      261.48      352.42     85.94 o 
   4  10   1       96.53       44.43     21.00 o 
   5  10   1      148.82       80.11     23.11 o 
   6  10   1       69.74       51.30     20.52 o 
   7  10   1      572.56      199.73     76.99 o 
  -9  11   1      272.27      241.10     83.02 o 
  -8  11   1      160.54      132.84     65.94 o 
  -7  11   1        7.08       17.71     21.09 o 
  -6  11   1     1653.56     1550.06     75.61 o 
  -5  11   1     1121.31     1229.46    147.89 o 
  -4  11   1       49.42       67.11     38.82 o 
  -3  11   1        1.80        5.68     16.25 o 
  -2  11   1     1176.75     1245.23     89.03 o 
  -1  11   1      344.03      336.22     63.09 o 
   0  11   1       63.13       42.66     15.59 o 
   1  11   1      507.27      596.18     74.48 o 
   2  11   1       90.51       87.44     26.84 o 
   3  11   1      306.10      234.29     63.69 o 
   4  11   1      526.40      596.26     57.93 o 
   5  11   1      447.41      427.30     49.98 o 
   6  11   1       17.74       16.39     16.10 o 
  -8  12   1        0.13       28.43     22.11 o 
  -7  12   1        3.47       21.77     29.74 o 
  -6  12   1     1271.20     1346.82    116.08 o 
  -5  12   1      180.50      151.57     45.65 o 
  -4  12   1        1.85       28.37     33.95 o 
  -3  12   1      300.23      335.85     34.45 o 
  -2  12   1      500.92      524.55     76.88 o 
  -1  12   1      177.96      201.53     54.55 o 
   0  12   1       15.62       32.72     14.55 o 
   1  12   1       26.16       30.56     28.95 o 
   2  12   1        5.96       17.65     13.31 o 
   3  12   1      204.61      116.06     33.78 o 
   4  12   1       34.14       17.99     16.44 o 
  -6  13   1      639.43      523.78    185.24 o 
  -5  13   1       52.18       54.84     33.80 o 
  -4  13   1       72.79       82.13     42.46 o 
  -3  13   1      272.92      159.14     53.27 o 
  -2  13   1      161.40      150.85     52.57 o 
  -1  13   1      130.86      163.60     42.02 o 
   0  13   1       48.01       32.20     14.04 o 
   1  13   1      236.21      159.89     63.56 o 
   2  13   1       94.26       81.53     47.42 o 
  -2 -14   2       42.33       49.95     26.97 o 
  -1 -14   2     1163.83     1312.46     74.69 o 
   0 -14   2     1550.22     1519.04     91.59 o 
   1 -14   2        0.35       16.14     17.92 o 
   2 -14   2       52.04       48.03     20.11 o 
   3 -14   2      791.27      593.62    172.29 o 
   4 -14   2       95.95       91.96     55.42 o 
   5 -14   2        0.27       18.33     28.31 o 
   6 -14   2      823.51      777.25     95.61 o 
  -4 -13   2      658.81      658.49    132.73 o 
  -3 -13   2      127.89      138.26     57.47 o 
  -2 -13   2       16.65       10.40      9.21 o 
  -1 -13   2     1107.27     1105.49     72.62 o 
   0 -13   2      592.82      426.70     90.38 o 
   1 -13   2       37.20       51.80     28.56 o 
   2 -13   2      132.75      124.20     31.42 o 
   3 -13   2     1527.60     1652.14     95.18 o 
   4 -13   2      191.57      180.07     57.44 o 
   5 -13   2       14.16       22.70     30.43 o 
   6 -13   2     1271.71     1310.27     99.10 o 
   7 -13   2      986.67      915.55    156.30 o 
   8 -13   2       66.20       42.60     44.44 o 
  -6 -12   2        5.90       32.68     33.48 o 
  -5 -12   2      486.19      394.75     96.58 o 
  -4 -12   2     1280.18     1126.83     69.76 o 
  -3 -12   2      136.28      105.91     40.03 o 
  -2 -12   2       12.43       23.57     22.61 o 
  -1 -12   2     1250.60     1294.26     55.81 o 
   0 -12   2     1602.60     1646.52     66.84 o 
   1 -12   2       36.35       46.23     20.07 o 
   2 -12   2      548.01      498.98     87.54 o 
   3 -12   2     2008.60     2141.51     79.40 o 
   4 -12   2      579.86      628.18     74.67 o 
   5 -12   2        1.77       19.52     19.52 o 
   6 -12   2     1381.03     1366.37     74.39 o 
   7 -12   2      979.13      809.03     75.05 o 
   8 -12   2        6.71       38.37     27.15 o 
   9 -12   2       83.09       63.97     26.18 o 
  -7 -11   2       14.14       25.19     26.14 o 
  -6 -11   2        8.40       17.49     18.42 o 
  -5 -11   2      787.73      787.76     39.42 o 
  -4 -11   2      520.60      585.43     43.40 o 
  -3 -11   2       24.19       34.18     16.58 o 
  -2 -11   2        9.79       17.68     19.56 o 
  -1 -11   2     1419.12     1596.20     76.67 o 
   0 -11   2       28.75       29.90     22.73 o 
   1 -11   2      421.97      338.94     31.26 o 
   2 -11   2      359.23      373.84     72.83 o 
   3 -11   2     2560.42     2718.82     80.89 o 
   4 -11   2       67.63       74.84     27.09 o 
   5 -11   2       74.05       60.83     26.25 o 
   6 -11   2     2471.75     2709.70    121.63 o 
   7 -11   2     1240.51     1181.66     63.71 o 
   8 -11   2        8.88        3.57     22.40 o 
   9 -11   2        1.17       20.50     24.10 o 
  10 -11   2      198.81      151.96     67.29 o 
  -8 -10   2      604.80      539.34     55.00 o 
  -7 -10   2        0.68       22.00     25.98 o 
  -6 -10   2        2.95       16.19     16.64 o 
  -5 -10   2      897.64     1020.49     65.71 o 
  -4 -10   2     2046.69     2153.99    101.83 o 
  -3 -10   2        2.91       27.28     26.52 o 
  -2 -10   2      732.09      700.86     34.97 o 
  -1 -10   2      157.36      200.19     34.70 o 
   0 -10   2      701.15      754.22     59.39 o 
   1 -10   2       39.28       39.25     15.08 o 
   2 -10   2     1847.57     1830.16     93.34 o 
   3 -10   2     3188.83     3089.61    112.63 o 
   4 -10   2       52.15       51.87     27.98 o 
   5 -10   2        1.57       19.06     15.92 o 
   6 -10   2     1421.11     1465.59    114.43 o 
   7 -10   2     1216.77     1236.07     83.44 o 
   8 -10   2       21.90       28.95     20.87 o 
   9 -10   2       65.37       44.43     20.89 o 
  10 -10   2      973.96      954.54    163.10 o 
  11 -10   2        6.71       21.28     45.15 o 
  -9  -9   2      218.82      148.81     68.26 o 
  -8  -9   2      627.28      630.82    115.23 o 
  -7  -9   2        5.75      -16.71     31.59 o 
  -6  -9   2      226.69      184.23     50.39 o 
  -5  -9   2     2929.90     3108.25     97.75 o 
  -4  -9   2      309.55      341.30     43.53 o 
  -3  -9   2        0.66       14.20     13.96 o 
  -2  -9   2       50.99       38.01     27.92 o 
  -1  -9   2     1866.24     1900.98    105.28 o 
   0  -9   2     1233.31     1279.46     46.55 o 
   1  -9   2      100.66      111.55     37.66 o 
   2  -9   2     4831.22     4553.47    124.66 o 
   3  -9   2      823.57      753.18     45.58 o 
   4  -9   2      683.57      728.95     29.03 o 
   5  -9   2      113.18       89.35     26.13 o 
   6  -9   2       82.84       75.45     20.67 o 
   7  -9   2      441.58      344.46    154.69 o 
   8  -9   2        1.51       23.40     14.47 o 
   9  -9   2       64.39       51.69     25.91 o 
  10  -9   2      775.48      657.09     39.17 o 
  11  -9   2      149.07       88.32     75.34 o 
 -10  -8   2       58.73       64.20     44.04 o 
  -9  -8   2     1384.14     1446.75    234.91 o 
  -8  -8   2      541.08      534.91    141.86 o 
  -7  -8   2        3.64       33.57     20.98 o 
  -6  -8   2      696.05      618.72     53.22 o 
  -5  -8   2      404.79      583.25    103.13 o 
  -4  -8   2      382.03      379.27     37.76 o 
  -3  -8   2       61.34       71.73     15.68 o 
  -2  -8   2      251.93      237.18     45.61 o 
  -1  -8   2     7962.37     7914.41    338.30 o 
   0  -8   2        4.11       20.03     13.44 o 
   1  -8   2       53.79       54.99     13.66 o 
   2  -8   2     2437.73     2260.11     55.54 o 
   3  -8   2       47.66       33.26     16.40 o 
   4  -8   2      791.64      851.01     22.57 o 
   5  -8   2      259.83      259.71     20.10 o 
   6  -8   2       28.87       26.50      9.02 o 
   7  -8   2        0.03       24.98     20.19 o 
   8  -8   2        2.37       20.12     14.62 o 
   9  -8   2      520.15      496.81    122.90 o 
  10  -8   2      176.26      145.97     53.06 o 
  11  -8   2      326.95      262.74    153.76 o 
  12  -8   2      309.75      109.60    133.35 o 
 -10  -7   2       29.61        8.42     30.59 o 
  -9  -7   2     2852.37     2883.03    113.69 o 
  -8  -7   2     1281.13     1088.31     57.51 o 
  -7  -7   2     1781.60     1906.78     65.27 o 
  -6  -7   2        4.24       10.63     16.11 o 
  -5  -7   2      482.02      494.34     45.00 o 
  -4  -7   2        7.81       27.71     12.30 o 
  -3  -7   2      209.65      213.29     42.06 o 
  -2  -7   2     7451.28     7525.12    292.34 o 
  -1  -7   2     3303.42     3345.55    129.22 o 
   0  -7   2       64.87       92.68     28.25 o 
   1  -7   2      538.11      521.08     23.51 o 
   2  -7   2     8020.27     7966.86     85.98 o 
   3  -7   2       52.64       25.61      9.98 o 
   4  -7   2      131.03      152.31      8.76 o 
   5  -7   2      614.59      601.76     21.71 o 
   6  -7   2      718.89      697.60     36.49 o 
   7  -7   2      134.69      104.17     30.06 o 
   8  -7   2      678.30      694.69     41.63 o 
   9  -7   2       41.90       46.97     16.57 o 
  10  -7   2        0.18       15.84     16.02 o 
  11  -7   2      497.04      375.31    231.94 o 
  12  -7   2       67.37       90.67    110.96 o 
 -11  -6   2       77.60       65.57     44.49 o 
 -10  -6   2        1.02       27.05     15.22 o 
  -9  -6   2     1881.26     1938.03     97.89 o 
  -8  -6   2     2570.54     2635.63     90.84 o 
  -7  -6   2      430.25      464.05     23.06 o 
  -6  -6   2      264.24      243.22     59.31 o 
  -5  -6   2     4016.09     4160.38    177.07 o 
  -4  -6   2        0.93        1.13      8.68 o 
  -3  -6   2       74.19      110.20     21.55 o 
  -2  -6   2     4318.75     4555.16    140.61 o 
  -1  -6   2     3515.06     3539.76     76.04 o 
   0  -6   2      252.75      274.90     23.12 o 
   1  -6   2      895.60      945.59     28.86 o 
   2  -6   2     4596.15     4683.98     84.33 o 
   3  -6   2        4.18       21.42      6.60 o 
   4  -6   2      592.40      554.36     17.43 o 
   5  -6   2      339.14      339.29      9.92 o 
   6  -6   2      388.83      390.22      9.97 o 
   7  -6   2     1105.97     1105.53     35.83 o 
   8  -6   2      365.79      344.47     26.34 o 
   9  -6   2     1127.23     1199.57     64.82 o 
  10  -6   2       19.41       19.26     10.20 o 
  11  -6   2      385.98      280.56    122.59 o 
  12  -6   2        1.26       32.16     31.92 o 
 -12  -5   2      637.14      693.99     65.50 o 
 -11  -5   2      340.32      233.66    116.90 o 
 -10  -5   2       20.15       10.62     28.98 o 
  -9  -5   2     1585.19     1684.27     87.15 o 
  -8  -5   2     2294.80     2307.82     69.22 o 
  -7  -5   2        0.50        6.88      7.12 o 
  -6  -5   2     1989.63     1938.91     46.41 o 
  -5  -5   2     4195.21     4157.45     87.32 o 
  -4  -5   2      325.93      370.76     17.41 o 
  -3  -5   2        8.51       13.34      9.07 o 
  -2  -5   2    20617.83    21363.50    482.50 o 
  -1  -5   2     2942.86     3027.03     45.20 o 
   0  -5   2      113.08      121.54     18.11 o 
   1  -5   2     2632.61     2627.17     36.44 o 
   2  -5   2      619.07      566.55     17.24 o 
   3  -5   2      440.33      464.50     12.70 o 
   4  -5   2      383.25      402.23     12.53 o 
   5  -5   2      315.80      302.64     19.04 o 
   6  -5   2      479.76      501.59     11.42 o 
   7  -5   2     1783.11     1864.83     41.71 o 
   8  -5   2      124.30      110.21     27.95 o 
   9  -5   2       17.41       17.85     19.51 o 
  10  -5   2       29.36       42.78     19.37 o 
  11  -5   2      745.07      864.19    100.32 o 
  12  -5   2       10.66       39.34     33.65 o 
  13  -5   2       76.23       34.27     48.24 o 
 -12  -4   2      404.93      441.33     89.19 o 
 -11  -4   2      207.56      123.62     55.28 o 
 -10  -4   2      368.32      369.45    115.95 o 
  -9  -4   2     2115.62     2126.67     89.90 o 
  -8  -4   2      411.82      368.62     42.43 o 
  -7  -4   2        0.73        2.06      9.03 o 
  -6  -4   2     2397.03     2321.94     71.44 o 
  -5  -4   2     7541.18     7472.48    123.47 o 
  -4  -4   2       52.89       49.01      8.65 o 
  -3  -4   2     1074.94     1008.03     27.28 o 
  -2  -4   2    10481.86    10329.73    195.42 o 
  -1  -4   2      246.01      229.13     10.82 o 
   0  -4   2       38.66       35.58      9.28 o 
   1  -4   2        3.72        9.65      5.45 o 
   2  -4   2     1061.01     1005.27     21.15 o 
   3  -4   2     3739.94     3785.53     45.83 o 
   4  -4   2     3490.18     3536.00     40.06 o 
   5  -4   2     1491.17     1483.55     29.23 o 
   6  -4   2      519.38      528.16     17.72 o 
   7  -4   2     4385.44     4329.58     74.51 o 
   8  -4   2      759.30      845.32     57.40 o 
   9  -4   2      145.51      141.81     41.28 o 
  10  -4   2      336.64      348.99     24.39 o 
  11  -4   2      100.72       12.87     50.35 o 
  13  -4   2      143.45      156.36     44.90 o 
 -12  -3   2      839.55      845.76     88.57 o 
 -11  -3   2       15.55       19.71     27.83 o 
 -10  -3   2      192.21      222.88     66.37 o 
  -9  -3   2     1600.00     1731.30     46.48 o 
  -8  -3   2        6.97        2.70     10.03 o 
  -7  -3   2        0.29        3.49      7.22 o 
  -6  -3   2     8258.10     8111.58    170.28 o 
  -5  -3   2     5195.61     5373.55     90.98 o 
  -4  -3   2     4623.85     4918.89     75.49 o 
  -3  -3   2      955.98      987.46     21.44 o 
  -2  -3   2       35.03       17.23      4.85 o 
  -1  -3   2     1641.36     1512.76     35.45 o 
   0  -3   2     1105.28     1077.81     19.49 o 
   1  -3   2     3362.20     3464.17     42.12 o 
   2  -3   2      150.46      168.13      6.81 o 
   3  -3   2      540.74      507.24     11.89 o 
   4  -3   2      504.54      537.70     13.82 o 
   5  -3   2     3590.67     3721.42     63.24 o 
   6  -3   2     4704.41     5273.70     78.90 o 
   7  -3   2     1545.23     1575.62     34.58 o 
   8  -3   2       11.80       13.52      6.33 o 
   9  -3   2      425.28      409.05     24.67 o 
  10  -3   2      280.61      323.60     46.64 o 
  11  -3   2      613.60      771.29     64.33 o 
  12  -3   2      411.23      214.87     94.14 o 
  13  -3   2        1.32       23.13     26.23 o 
 -13  -2   2      436.05      483.18     69.03 o 
 -12  -2   2      158.50      140.90     88.94 o 
 -11  -2   2       39.92       25.12     16.86 o 
 -10  -2   2      712.53      682.47     34.77 o 
  -9  -2   2     1043.41     1079.93     24.92 o 
  -8  -2   2       26.01       15.86      6.95 o 
  -7  -2   2      269.76      279.31     14.09 o 
  -6  -2   2    10236.28    10155.88    121.09 o 
  -5  -2   2     1209.76     1162.74     48.20 o 
  -4  -2   2      893.91      950.82     20.93 o 
  -3  -2   2     1001.95      934.36     17.59 o 
  -2  -2   2    11933.70    11518.00    106.07 o 
  -1  -2   2     1350.89     1445.61     17.19 o 
   0  -2   2      398.07      445.37     11.52 o 
   1  -2   2      551.51      567.58     11.31 o 
   2  -2   2    43224.32    41675.75    254.83 o 
   3  -2   2     4433.18     4202.05     46.38 o 
   4  -2   2      272.06      249.73      8.26 o 
   5  -2   2      630.03      653.14     23.77 o 
   6  -2   2     2625.64     2641.31     51.81 o 
   7  -2   2     1962.58     2000.49     44.50 o 
   8  -2   2       35.87       20.99      9.52 o 
   9  -2   2        1.92       14.05      8.27 o 
  10  -2   2      903.69      888.33     53.95 o 
  11  -2   2     1923.86     1980.24    104.03 o 
  12  -2   2      124.65      138.18     93.27 o 
 -13  -1   2      880.49      786.63     97.11 o 
 -12  -1   2       96.74       61.11     31.17 o 
 -11  -1   2        3.59       12.37      8.16 o 
 -10  -1   2     2863.70     2939.89    143.34 o 
  -9  -1   2     3549.78     3524.54    122.87 o 
  -8  -1   2       14.07       22.20      7.60 o 
  -7  -1   2      259.83      239.56     17.91 o 
  -6  -1   2     6754.47     7067.67     55.23 o 
  -5  -1   2      165.90      188.37     14.60 o 
  -4  -1   2       13.26        6.19      3.82 o 
  -3  -1   2      181.56      158.92     11.16 o 
  -2  -1   2    11522.44    11717.92     56.84 o 
  -1  -1   2      173.17      157.03      4.87 o 
   0  -1   2      111.77      133.04     10.65 o 
   1  -1   2      779.08      765.18     18.59 o 
   2  -1   2     7680.21     7544.46    187.78 o 
   3  -1   2     3205.13     3121.44     38.00 o 
   4  -1   2      127.29      150.81     11.10 o 
   5  -1   2      878.98      817.54     18.66 o 
   6  -1   2       13.32       15.17      6.75 o 
   7  -1   2      393.56      407.45     18.43 o 
   8  -1   2       23.60       19.01     12.68 o 
   9  -1   2        5.24       11.59      6.84 o 
  10  -1   2      964.41      935.14     45.04 o 
  11  -1   2      494.78      503.47     68.41 o 
  12  -1   2      116.61      112.32     50.35 o 
 -13   0   2      585.93      567.55     49.48 o 
 -12   0   2       67.44       96.98     54.80 o 
 -11   0   2        0.35        6.80     25.61 o 
 -10   0   2     1900.05     1852.05     56.53 o 
  -9   0   2     1360.25     1374.51     39.02 o 
  -8   0   2       46.09       50.33      9.27 o 
  -7   0   2     1933.43     1996.36     32.50 o 
  -6   0   2     2077.27     2052.04     40.43 o 
  -5   0   2        8.08        7.39      5.38 o 
  -4   0   2     4272.27     4362.80     74.06 o 
  -3   0   2     3077.47     3097.89     39.00 o 
  -2   0   2     2901.99     3078.57     19.02 o 
  -1   0   2       51.38       61.83      7.69 o 
   0   0   2      361.18      364.98      8.63 o 
   1   0   2     2804.30     2863.37     37.44 o 
   2   0   2     1506.13     1491.58     24.78 o 
   3   0   2     3030.03     2930.10     60.50 o 
   4   0   2     2326.78     2533.27     62.48 o 
   5   0   2      148.13      151.65     34.09 o 
   6   0   2     2520.02     2339.25     36.89 o 
   7   0   2     2927.55     3054.90     66.78 o 
   8   0   2        3.08        9.62     11.41 o 
   9   0   2      660.69      673.75     25.26 o 
  10   0   2     2390.22     2459.76     69.11 o 
  11   0   2      580.95      517.87     46.45 o 
  12   0   2       43.38       27.21     21.40 o 
 -13   1   2      737.41      694.96     70.63 o 
 -12   1   2       91.48       67.29     44.41 o 
 -11   1   2      143.72       96.79     36.72 o 
 -10   1   2     3082.00     3336.06    107.50 o 
  -9   1   2      233.30      258.40     21.23 o 
  -8   1   2      294.39      294.77     14.88 o 
  -7   1   2     1624.34     1661.23     30.79 o 
  -6   1   2       68.53       65.55     14.42 o 
  -5   1   2     1860.05     1853.53     41.54 o 
  -4   1   2     1429.19     1342.83     25.44 o 
  -3   1   2     3317.51     3306.78     51.89 o 
  -2   1   2      139.67      124.59      6.54 o 
  -1   1   2    20932.54    19703.18    208.19 o 
   0   1   2      380.29      382.43      9.58 o 
   1   1   2     1843.30     1930.27     36.16 o 
   2   1   2      321.52      277.19     16.57 o 
   3   1   2      355.98      279.87     10.86 o 
   4   1   2        0.56        5.43      5.14 o 
   5   1   2       18.02        5.92      7.92 o 
   6   1   2     1416.08     1334.07     50.14 o 
   7   1   2      728.04      752.75     36.93 o 
   8   1   2       11.17        7.91     14.02 o 
   9   1   2      583.12      584.05     35.50 o 
  10   1   2     2158.65     2308.38     54.32 o 
  11   1   2      314.08      239.90     74.00 o 
 -13   2   2      319.06      359.11     38.60 o 
 -12   2   2      127.28      101.07     83.99 o 
 -11   2   2      308.20      279.83     72.93 o 
 -10   2   2     1352.43     1303.77     48.24 o 
  -9   2   2     1027.49      976.33     28.62 o 
  -8   2   2        1.72        1.48      2.80 o 
  -7   2   2      678.67      646.72     32.75 o 
  -6   2   2      178.38      177.17      8.83 o 
  -5   2   2      561.54      553.46     11.51 o 
  -4   2   2       73.87       62.22      5.52 o 
  -3   2   2      268.64      245.57      6.31 o 
  -2   2   2       16.32       33.95      7.04 o 
  -1   2   2     1179.50     1171.56     21.50 o 
   0   2   2     2981.20     2991.06     31.88 o 
   1   2   2     1057.77     1044.39     25.24 o 
   2   2   2      809.38      798.48     19.25 o 
   3   2   2     1748.74     1654.43     37.72 o 
   4   2   2      396.97      375.99     15.85 o 
   5   2   2        2.38       10.92     11.66 o 
   6   2   2     5568.25     5555.08    152.74 o 
   7   2   2     1335.58     1335.62     61.61 o 
   8   2   2        3.72       17.89     14.50 o 
   9   2   2      804.17      755.84     45.95 o 
  10   2   2     1219.02     1183.08     32.77 o 
  11   2   2        4.81       13.13     13.11 o 
  12   2   2        1.55       17.07     15.59 o 
 -13   3   2       93.01       83.38     66.18 o 
 -12   3   2      330.49      221.18    132.24 o 
 -11   3   2      287.35      266.07     74.82 o 
 -10   3   2      888.58      933.09     63.46 o 
  -9   3   2       61.16       64.25     33.85 o 
  -8   3   2      184.01      221.90     69.74 o 
  -7   3   2     1518.14     1627.74     60.26 o 
  -6   3   2      523.37      520.59     24.95 o 
  -5   3   2     8931.63     9296.64    113.80 o 
  -4   3   2      599.80      609.47     16.02 o 
  -3   3   2       35.46       44.13     11.20 o 
  -2   3   2      121.53      144.98     17.82 o 
  -1   3   2     4392.18     4472.17     54.09 o 
   0   3   2      328.59      319.02     14.18 o 
   1   3   2      360.84      460.26     20.35 o 
   2   3   2      813.59      713.66     29.63 o 
   3   3   2      540.33      467.51     53.48 o 
   4   3   2      224.66      301.36     28.28 o 
   5   3   2        4.52       22.28     16.16 o 
   6   3   2     4425.45     4409.35    124.28 o 
   7   3   2     1481.03     1412.83     50.08 o 
   8   3   2        0.06       -1.65     18.32 o 
   9   3   2     2039.66     2216.93     55.40 o 
  10   3   2      843.61      827.19     50.06 o 
  11   3   2      557.73      586.60     46.76 o 
 -13   4   2       14.99        6.06     18.68 o 
 -12   4   2      264.82      190.50     79.39 o 
 -11   4   2      227.81      203.00     63.84 o 
 -10   4   2      866.65      918.35     39.41 o 
  -9   4   2        6.73       14.66     13.47 o 
  -8   4   2      987.03     1010.18     74.41 o 
  -7   4   2      186.71      231.70     60.22 o 
  -6   4   2     1164.13     1264.89     77.56 o 
  -5   4   2     2959.14     3011.81     92.61 o 
  -4   4   2     2800.80     2912.82     39.67 o 
  -3   4   2      976.11      987.16     31.96 o 
  -2   4   2      469.19      423.11     17.67 o 
  -1   4   2     7091.98     7307.04    174.48 o 
   0   4   2     1567.47     1526.76     45.68 o 
   1   4   2     2471.63     2608.72     55.97 o 
   2   4   2     2016.77     1614.40    113.40 o 
   3   4   2     2392.33     2357.34     81.01 o 
   4   4   2       78.91       80.91     22.88 o 
   5   4   2      845.67      870.46     89.47 o 
   6   4   2     4709.63     5104.98    206.31 o 
   7   4   2        9.07       23.48     17.69 o 
   8   4   2      401.22      353.16     75.16 o 
   9   4   2     1283.94     1224.64     44.69 o 
  10   4   2      474.61      389.01     65.14 o 
  11   4   2       59.12       15.71     32.16 o 
 -13   5   2       23.69       28.08     15.09 o 
 -12   5   2        9.57       13.49     21.21 o 
 -11   5   2        5.70       18.98     22.76 o 
 -10   5   2      166.27      177.50     57.64 o 
  -9   5   2      578.70      592.86     49.25 o 
  -8   5   2      406.72      444.50     60.92 o 
  -7   5   2       80.11       63.49     19.53 o 
  -6   5   2       14.58       27.56     15.77 o 
  -5   5   2     2172.65     2157.82     33.09 o 
  -4   5   2      498.68      533.63     22.35 o 
  -3   5   2       42.18       23.49      8.09 o 
  -2   5   2     4360.87     4433.70    126.34 o 
  -1   5   2      760.70      673.43     63.74 o 
   0   5   2        7.26       12.33      9.78 o 
   1   5   2       18.18        2.71     15.57 o 
   2   5   2     7187.03     7569.44    261.12 o 
   3   5   2      927.58      939.58     54.10 o 
   4   5   2        5.16       18.28     13.83 o 
   5   5   2     2684.13     2809.87     90.49 o 
   6   5   2     4325.69     4398.48    163.78 o 
   7   5   2      235.06      192.54     49.91 o 
   8   5   2      339.16      317.27     73.28 o 
   9   5   2      552.79      541.45     64.76 o 
  10   5   2      200.13      160.53     80.74 o 
 -12   6   2        1.19       17.24     18.86 o 
 -11   6   2       86.46       42.44     18.59 o 
 -10   6   2        1.53      -17.92     24.43 o 
  -9   6   2       88.78       74.89     20.10 o 
  -8   6   2       65.61       79.77     35.09 o 
  -7   6   2      172.47      137.37     34.79 o 
  -6   6   2      285.61      274.90     43.15 o 
  -5   6   2     1800.85     1794.67     41.02 o 
  -4   6   2      140.00      124.49     16.35 o 
  -3   6   2      646.08      664.81     21.59 o 
  -2   6   2     1734.28     1653.42     66.71 o 
  -1   6   2     2103.71     2085.26    109.51 o 
   0   6   2      659.22      733.83     43.04 o 
   1   6   2     1108.33     1119.35     39.84 o 
   2   6   2    10894.24    11731.79    279.16 o 
   3   6   2     3436.86     3281.61     85.94 o 
   4   6   2        7.31       22.12     23.01 o 
   5   6   2     1692.85     1727.72     61.11 o 
   6   6   2     1906.63     1924.78     69.66 o 
   7   6   2       67.79       73.16     28.08 o 
   8   6   2       68.25       53.59     23.02 o 
   9   6   2     1009.70     1099.47    128.49 o 
  10   6   2        1.59      -15.09     32.66 o 
 -12   7   2        5.03       28.35     25.36 o 
 -11   7   2       72.05       64.53     32.52 o 
 -10   7   2        8.63       15.54     17.09 o 
  -9   7   2      840.52      899.89     65.85 o 
  -8   7   2      422.63      487.65    111.94 o 
  -7   7   2        1.02       -4.25     24.80 o 
  -6   7   2     1064.60     1000.59     43.66 o 
  -5   7   2     2346.89     2326.67     44.70 o 
  -4   7   2       40.33       23.49     12.36 o 
  -3   7   2       48.54       42.30     17.11 o 
  -2   7   2     4726.55     4914.36    130.41 o 
  -1   7   2     1318.42     1403.98     55.41 o 
   0   7   2        7.52       25.78     13.30 o 
   1   7   2     2696.48     2632.91     82.34 o 
   2   7   2     3513.54     3615.12    131.47 o 
   3   7   2      574.05      513.92     52.49 o 
   4   7   2      476.84      415.95     80.46 o 
   5   7   2     1211.75     1183.28     88.89 o 
   6   7   2      522.73      497.44     97.26 o 
   7   7   2        0.64       23.80     17.89 o 
   8   7   2      244.70      224.35     56.29 o 
   9   7   2     1440.16     1415.14     76.09 o 
 -11   8   2       40.86       14.41     20.11 o 
 -10   8   2      894.56      856.95     44.22 o 
  -9   8   2     1350.59     1391.54    120.86 o 
  -8   8   2       50.84       32.19     25.51 o 
  -7   8   2      194.94      192.97     48.07 o 
  -6   8   2      578.86      676.83    135.41 o 
  -5   8   2     1899.76     2086.37    101.67 o 
  -4   8   2        0.01        2.54     10.95 o 
  -3   8   2      447.36      512.07     56.46 o 
  -2   8   2     5484.05     5639.40    337.02 o 
  -1   8   2     1877.06     1919.13     63.71 o 
   0   8   2       44.52       42.28     16.16 o 
   1   8   2     1303.42     1490.58    119.13 o 
   2   8   2     2533.13     2689.66    104.15 o 
   3   8   2        5.26       13.42     21.66 o 
   4   8   2      273.88      263.03     63.77 o 
   5   8   2     2484.90     2490.16     86.79 o 
   6   8   2      357.40      275.40     73.56 o 
   7   8   2      168.22      186.46     51.33 o 
   8   8   2      201.08      122.92     50.99 o 
 -11   9   2       45.62       31.43     20.20 o 
 -10   9   2      377.10      275.78    119.09 o 
  -9   9   2      292.74      262.41     57.98 o 
  -8   9   2       16.25        5.25     18.06 o 
  -7   9   2      581.56      522.31    143.51 o 
  -6   9   2     1373.35     1370.98    194.77 o 
  -5   9   2     1472.50     1483.68     58.60 o 
  -4   9   2        7.12        4.33     10.04 o 
  -3   9   2     1365.52     1277.77     60.96 o 
  -2   9   2     4364.02     4841.91    204.58 o 
  -1   9   2      643.20      613.44     30.37 o 
   0   9   2       63.78       51.95     19.19 o 
   1   9   2      602.30      797.90     42.64 o 
   2   9   2      835.75      964.57     48.61 o 
   3   9   2        6.05       17.12     14.85 o 
   4   9   2       15.16       19.10     14.78 o 
   5   9   2      803.91      800.06     70.18 o 
   6   9   2       27.50       41.89     17.30 o 
   7   9   2      450.11      425.30    104.12 o 
 -10  10   2       21.97       37.19     30.19 o 
  -9  10   2       41.32       54.46     27.02 o 
  -8  10   2        0.20       27.01     13.01 o 
  -7  10   2       20.57       27.92     19.88 o 
  -6  10   2      137.15       97.51     31.05 o 
  -5  10   2       47.04       50.13     41.13 o 
  -4  10   2      186.57       76.10     43.44 o 
  -3  10   2     1435.36     1317.76     48.59 o 
  -2  10   2      841.26     1024.75     70.09 o 
  -1  10   2       74.38       70.34     27.54 o 
   0  10   2      111.22      104.88     43.78 o 
   1  10   2      574.39      747.88     45.42 o 
   2  10   2      486.51      539.24     39.50 o 
   3  10   2        8.36       26.47     20.61 o 
   4  10   2      136.93      143.17     39.66 o 
   5  10   2      868.38      964.07    142.85 o 
   6  10   2        4.40       14.61     19.77 o 
  -9  11   2        7.65       27.51     23.84 o 
  -8  11   2       63.55       17.40     35.28 o 
  -7  11   2       26.68       25.90     29.83 o 
  -6  11   2     1784.25     1947.80    119.17 o 
  -5  11   2      104.48      111.32     57.83 o 
  -4  11   2       37.12       46.88     39.81 o 
  -3  11   2     2513.18     2620.67    100.48 o 
  -2  11   2     1130.38     1369.17     59.41 o 
  -1  11   2       95.25       71.74     22.39 o 
   0  11   2      260.17      207.47     43.58 o 
   1  11   2     1463.46     1534.18     63.73 o 
   2  11   2       60.69       27.81     18.54 o 
   3  11   2      182.47      192.67     57.24 o 
   4  11   2       56.81       58.09     29.60 o 
   5  11   2      806.97      875.17    161.76 o 
  -7  12   2      502.39      337.12    113.44 o 
  -6  12   2     1730.99     1847.95    189.14 o 
  -5  12   2       41.84       55.07     61.36 o 
  -4  12   2       39.00       43.58     26.59 o 
  -3  12   2      383.16      362.51     32.74 o 
  -2  12   2      668.39      643.55     56.58 o 
  -1  12   2        1.80       31.24     19.19 o 
   0  12   2       48.22       33.39     20.39 o 
   1  12   2      641.48      715.85     53.18 o 
   2  12   2      177.73      168.78     62.76 o 
   3  12   2      261.09      169.38     67.17 o 
  -5  13   2      162.88      168.49     82.24 o 
  -4  13   2       58.65       20.90     35.44 o 
  -3  13   2      968.01     1088.67     98.87 o 
  -2  13   2      286.20      304.90     78.61 o 
  -1  13   2        0.15       25.26     34.50 o 
   0  13   2      110.94      127.07     47.10 o 
   1 -15   3       95.13       71.38     29.92 o 
   2 -15   3      146.79       98.00     42.40 o 
   3 -15   3      783.66      393.08    181.05 o 
  -3 -14   3      242.92      183.18     73.30 o 
  -2 -14   3       88.87       77.51     18.54 o 
  -1 -14   3      563.80      585.49     92.59 o 
   0 -14   3      269.44      183.42     63.88 o 
   1 -14   3       85.97       45.14     23.91 o 
   2 -14   3       19.22       14.87     14.80 o 
   3 -14   3      286.89      282.65     65.92 o 
   4 -14   3       10.11       35.09     22.34 o 
   5 -14   3      275.46      263.92    117.32 o 
   6 -14   3      515.48      336.36    150.88 o 
  -5 -13   3       25.42       43.79     22.10 o 
  -4 -13   3       31.22       31.36     28.97 o 
  -3 -13   3      126.97       91.05     34.01 o 
  -2 -13   3        0.04        9.28     14.92 o 
  -1 -13   3      416.94      371.82    111.32 o 
   0 -13   3        5.60       11.37     17.17 o 
   1 -13   3      359.54      357.35     57.94 o 
   2 -13   3      407.98      328.17     77.13 o 
   3 -13   3      200.45      146.30     41.85 o 
   4 -13   3      337.44      301.67     78.89 o 
   5 -13   3        4.83       44.25     30.35 o 
   6 -13   3     1483.84     1560.81    103.59 o 
   7 -13   3      680.12      748.88     63.52 o 
   8 -13   3       52.48       35.55     29.93 o 
  -6 -12   3       34.83       56.11     37.16 o 
  -5 -12   3      316.57      246.14    139.99 o 
  -4 -12   3      241.51      155.48     35.38 o 
  -3 -12   3      577.29      623.37     82.93 o 
  -2 -12   3        1.38       31.73     18.85 o 
  -1 -12   3     1512.01     1493.40    174.11 o 
   0 -12   3        5.18       22.97     16.36 o 
   1 -12   3       45.66       42.52     23.01 o 
   2 -12   3      264.11      370.36     31.18 o 
   3 -12   3      474.18      498.48     77.34 o 
   4 -12   3       19.35       33.88     18.81 o 
   5 -12   3       34.12       57.65     23.48 o 
   6 -12   3     1425.11     1488.45     75.74 o 
   7 -12   3      686.08      620.42     97.31 o 
   8 -12   3        2.47       21.54     12.90 o 
   9 -12   3      263.70      150.51     72.83 o 
  -7 -11   3        7.46       38.70     20.52 o 
  -6 -11   3       70.36       38.98     40.19 o 
  -5 -11   3      443.85      393.31    104.10 o 
  -4 -11   3       20.72       30.89     12.05 o 
  -3 -11   3      191.95      197.30     49.45 o 
  -2 -11   3       27.59       39.54     32.14 o 
  -1 -11   3     1200.68     1136.54     62.87 o 
   0 -11   3      215.55       86.13     34.57 o 
   1 -11   3       20.26       38.86     11.50 o 
   2 -11   3       21.84       38.25     13.71 o 
   3 -11   3     1255.81     1190.61     58.79 o 
   4 -11   3      117.96      117.58     27.33 o 
   5 -11   3     1140.90     1161.13     43.17 o 
   6 -11   3     2226.75     2268.97     81.55 o 
   7 -11   3      564.92      494.83    119.28 o 
   8 -11   3       21.36       49.37     28.38 o 
   9 -11   3      260.47      243.45    171.20 o 
  10 -11   3      639.99      731.08     90.18 o 
  -8 -10   3      127.09      103.77     53.89 o 
  -7 -10   3      203.12      195.01     75.88 o 
  -6 -10   3        4.58        8.58     19.03 o 
  -5 -10   3      473.46      518.27     40.63 o 
  -4 -10   3       65.64       70.73     24.55 o 
  -3 -10   3      106.46      106.86     36.11 o 
  -2 -10   3     1194.75     1204.10     64.72 o 
  -1 -10   3       27.28       16.47     13.29 o 
   0 -10   3       40.97       39.66     15.64 o 
   1 -10   3       57.34       44.73     20.70 o 
   2 -10   3     4659.20     4942.94    166.80 o 
   3 -10   3     2597.74     2422.57    113.09 o 
   4 -10   3        3.19       18.85     10.69 o 
   5 -10   3      396.69      424.49     41.23 o 
   6 -10   3     2769.30     2896.36    210.60 o 
   7 -10   3       17.61       29.68     14.00 o 
   8 -10   3       41.50       -3.06     17.95 o 
   9 -10   3       18.07       30.41     18.36 o 
  10 -10   3      380.93      338.95    171.20 o 
  11 -10   3       26.17       -2.60     49.73 o 
  -9  -9   3      159.69      165.70     73.54 o 
  -8  -9   3      186.64      162.74     65.00 o 
  -7  -9   3      401.96      210.56    106.92 o 
  -6  -9   3      238.03      179.73     56.67 o 
  -5  -9   3     1876.67     1937.91     65.79 o 
  -4  -9   3      173.52      174.25     40.43 o 
  -3  -9   3        0.26       17.61     11.09 o 
  -2  -9   3       63.13       83.75     17.14 o 
  -1  -9   3       99.93       98.68     25.90 o 
   0  -9   3      348.60      339.14     67.95 o 
   1  -9   3      860.79      868.43     64.28 o 
   2  -9   3     5918.21     6157.99    219.45 o 
   3  -9   3     4282.56     4254.31    106.61 o 
   4  -9   3      135.21      123.89     38.07 o 
   5  -9   3      541.85      504.36     28.07 o 
   6  -9   3     1480.39     1491.87    152.61 o 
   7  -9   3       25.99       28.59     21.00 o 
   8  -9   3       16.29       11.18     15.77 o 
   9  -9   3      831.14      945.18     70.20 o 
  10  -9   3      124.27      102.18     54.68 o 
  11  -9   3      186.57      147.95    104.65 o 
 -10  -8   3        2.61       -6.52     31.57 o 
  -9  -8   3      521.04      528.59    104.16 o 
  -8  -8   3      230.73      189.36     42.43 o 
  -7  -8   3      128.73      131.92     82.69 o 
  -6  -8   3      873.46      850.53     68.07 o 
  -5  -8   3     4540.65     4686.56    165.95 o 
  -4  -8   3      983.42      903.54     42.60 o 
  -3  -8   3       15.58       44.28     21.85 o 
  -2  -8   3     2438.20     2735.78     93.31 o 
  -1  -8   3     1463.99     1461.89     50.40 o 
   0  -8   3       63.21       32.49     15.88 o 
   1  -8   3     1997.51     2094.49     76.75 o 
   2  -8   3     5062.10     5540.42    241.22 o 
   3  -8   3      827.66      850.42     51.95 o 
   4  -8   3      572.61      563.10     19.77 o 
   5  -8   3     2884.78     3118.37     61.04 o 
   6  -8   3      888.43     1005.77     63.29 o 
   7  -8   3        9.18        1.02      7.27 o 
   8  -8   3      139.64      179.02     50.21 o 
   9  -8   3     2122.89     2320.56    176.21 o 
  10  -8   3      123.06       99.95     47.01 o 
  11  -8   3      276.71      198.05    182.71 o 
  12  -8   3      144.19      101.81     58.14 o 
 -11  -7   3      211.77      159.08     92.75 o 
 -10  -7   3      210.74      198.36     72.82 o 
  -9  -7   3     1360.60     1420.65     74.29 o 
  -8  -7   3      247.62      152.06     69.71 o 
  -7  -7   3       26.30       35.22     17.27 o 
  -6  -7   3     1886.99     1904.18     83.18 o 
  -5  -7   3     3239.64     3278.33     81.23 o 
  -4  -7   3      324.25      284.12     31.23 o 
  -3  -7   3      547.65      551.16     29.35 o 
  -2  -7   3     6901.77     7038.74    178.04 o 
  -1  -7   3     4180.40     4480.30     67.57 o 
   0  -7   3       28.24       22.11     13.91 o 
   1  -7   3     3078.94     3145.09     65.51 o 
   2  -7   3    11431.22    10743.75    202.71 o 
   3  -7   3     1643.11     1685.29     47.41 o 
   4  -7   3        8.46        2.23     11.32 o 
   5  -7   3     1726.21     1607.86     37.89 o 
   6  -7   3      530.25      529.60     31.65 o 
   7  -7   3      777.76      794.98     40.98 o 
   9  -7   3     1206.81     1121.17     42.12 o 
  10  -7   3        4.95       18.93     39.21 o 
  11  -7   3       94.60      108.73     81.64 o 
  12  -7   3       93.69       55.05     80.78 o 
 -11  -6   3      507.09      324.09    110.32 o 
 -10  -6   3       97.07      123.09     45.03 o 
  -9  -6   3     1780.80     1750.92     95.68 o 
  -8  -6   3      499.64      499.92    134.03 o 
  -7  -6   3       21.74       25.47     11.77 o 
  -6  -6   3     1777.42     1748.56     31.21 o 
  -5  -6   3     2451.62     2510.89     51.33 o 
  -4  -6   3       26.35       38.83     11.23 o 
  -3  -6   3      966.35     1071.72     27.70 o 
  -2  -6   3     4743.59     4448.39     59.37 o 
  -1  -6   3      628.63      648.69     17.73 o 
   0  -6   3        7.49       10.69      7.55 o 
   1  -6   3     3641.68     3739.18     85.76 o 
   2  -6   3     2619.82     2553.31     55.87 o 
   3  -6   3        8.30        4.34      5.52 o 
   4  -6   3        3.78        7.97      4.69 o 
   5  -6   3     2739.73     2712.74     56.97 o 
   6  -6   3        4.15        3.42      5.15 o 
   7  -6   3        9.34        8.62      9.53 o 
   8  -6   3      721.88      786.05     56.76 o 
   9  -6   3      988.90     1045.83     76.88 o 
  10  -6   3        5.90      -12.99     39.96 o 
  11  -6   3       16.20      -26.10     41.19 o 
  12  -6   3        6.82       47.75     28.20 o 
 -12  -5   3       80.19       47.29     34.24 o 
 -11  -5   3      360.99      163.65     81.37 o 
 -10  -5   3       34.97       39.13     21.50 o 
  -9  -5   3      481.62      381.69    115.04 o 
  -8  -5   3        4.40        1.52      4.90 o 
  -7  -5   3       76.63       75.71     21.23 o 
  -6  -5   3     3276.44     3332.20     96.51 o 
  -5  -5   3      226.37      183.58     26.18 o 
  -4  -5   3       70.50       39.15     10.51 o 
  -3  -5   3     7617.92     7618.09     92.80 o 
  -2  -5   3    17223.17    17975.27    259.79 o 
  -1  -5   3     4196.44     4022.50     65.29 o 
   0  -5   3     1492.14     1474.77     30.37 o 
   1  -5   3     2861.69     2632.26     42.98 o 
   2  -5   3     3389.81     3142.79     72.51 o 
   3  -5   3      781.71      853.89     20.17 o 
   4  -5   3     2407.21     2625.63     41.19 o 
   5  -5   3     4986.82     5002.01     40.87 o 
   6  -5   3        6.08        7.16      4.27 o 
   7  -5   3     2073.85     2083.01     28.29 o 
   8  -5   3     3197.46     3209.12    129.25 o 
   9  -5   3       21.79        6.61      8.69 o 
  10  -5   3      194.44      181.72     76.08 o 
  11  -5   3       83.30       52.08     29.07 o 
  12  -5   3       19.72      -42.31     42.31 o 
 -12  -4   3        3.94       21.72     13.70 o 
 -11  -4   3       13.34       11.63     21.07 o 
 -10  -4   3      355.18      338.94     90.99 o 
  -9  -4   3     1698.68     1735.72    109.42 o 
  -8  -4   3       91.28       98.73     22.66 o 
  -7  -4   3      354.03      385.91     15.15 o 
  -6  -4   3     5568.80     5510.96     95.56 o 
  -5  -4   3     1116.93     1209.32     37.41 o 
  -4  -4   3      209.42      249.32     10.70 o 
  -3  -4   3     4617.15     5128.38     89.79 o 
  -2  -4   3    11847.02    11920.31    196.44 o 
  -1  -4   3     2695.89     2915.31     38.35 o 
   0  -4   3     1202.98     1266.40     19.63 o 
   1  -4   3     5459.23     5353.69     60.31 o 
   2  -4   3     1595.42     1538.07     29.28 o 
   3  -4   3       82.74       94.54      9.27 o 
   4  -4   3      382.84      368.04     14.83 o 
   5  -4   3    24102.41    25397.53    740.42 o 
   6  -4   3      411.26      409.35     10.30 o 
   7  -4   3      148.01      146.77     14.92 o 
   8  -4   3     3340.02     3497.42     74.30 o 
   9  -4   3       62.01       28.75     15.62 o 
  10  -4   3        7.32       32.16     22.02 o 
  11  -4   3       51.75       41.94     30.31 o 
  12  -4   3       90.46       39.09     75.34 o 
 -12  -3   3        2.14       14.47     28.95 o 
 -11  -3   3       61.58       31.11     14.90 o 
 -10  -3   3      860.56      902.06     51.77 o 
  -9  -3   3      648.50      605.72     38.73 o 
  -8  -3   3        6.14       14.49     11.29 o 
  -7  -3   3     1297.06     1234.84     31.15 o 
  -6  -3   3     5136.07     5212.37    105.30 o 
  -5  -3   3     7194.04     7823.92    125.50 o 
  -4  -3   3      296.58      324.74     13.13 o 
  -3  -3   3    12737.65    11963.13    205.56 o 
  -2  -3   3     7894.61     7808.89    156.62 o 
  -1  -3   3     1977.73     1971.46     34.46 o 
   0  -3   3     2907.98     2986.76     41.31 o 
   1  -3   3     2059.56     1958.72     26.37 o 
   2  -3   3     5671.41     5665.09    102.98 o 
   3  -3   3      755.57      748.43     19.27 o 
   4  -3   3       42.94       40.01      8.04 o 
   5  -3   3    24413.84    25448.52    219.51 o 
   6  -3   3        1.95        6.74      4.27 o 
   7  -3   3       51.43       48.16     10.18 o 
   8  -3   3      181.83      207.69     28.81 o 
   9  -3   3        0.53       17.45     10.49 o 
  10  -3   3      953.58     1027.10     43.89 o 
  11  -3   3       41.23       50.84     35.26 o 
  12  -3   3      297.99      198.05    100.94 o 
 -13  -2   3      184.52      148.94    107.13 o 
 -12  -2   3        0.73      -15.46     29.32 o 
 -11  -2   3      338.08      267.24     27.20 o 
 -10  -2   3     1397.31     1521.16     61.06 o 
  -9  -2   3      181.81      166.88     15.34 o 
  -8  -2   3      264.56      283.21     15.20 o 
  -7  -2   3     1339.77     1305.43     32.68 o 
  -6  -2   3    10420.06    10365.71    147.24 o 
  -5  -2   3     2232.39     2352.61     51.85 o 
  -4  -2   3        2.64       -9.29     12.37 o 
  -3  -2   3     5910.70     5762.40     88.05 o 
  -2  -2   3     4537.97     4359.01     64.39 o 
  -1  -2   3     1203.21     1263.66     27.79 o 
   0  -2   3      387.68      405.58     11.43 o 
   1  -2   3      111.79      143.49      9.05 o 
   2  -2   3        4.47        4.22      4.65 o 
   3  -2   3       66.74       68.61      6.74 o 
   4  -2   3     6493.65     6532.38    136.83 o 
   5  -2   3      829.73      822.47     20.56 o 
   6  -2   3       56.89       66.49     13.35 o 
   7  -2   3      789.64      808.66     38.05 o 
   8  -2   3      578.27      604.99     19.98 o 
   9  -2   3       80.52       81.34     23.17 o 
  10  -2   3      988.98      956.53     46.57 o 
  11  -2   3      221.93      168.98     74.72 o 
  12  -2   3      324.45      226.38    118.63 o 
 -13  -1   3       68.63       85.60     50.72 o 
 -12  -1   3      175.54      119.99     52.08 o 
 -11  -1   3      581.45      544.05    112.57 o 
 -10  -1   3     1851.50     1930.64     70.22 o 
  -9  -1   3       19.04       25.22      7.67 o 
  -8  -1   3        8.67        2.14      5.60 o 
  -7  -1   3     2855.65     2885.63     73.67 o 
  -6  -1   3     3307.82     3157.29     48.39 o 
  -5  -1   3     2297.90     2436.03     51.63 o 
  -4  -1   3      310.67      318.29      7.96 o 
  -3  -1   3     1155.84     1318.56     15.90 o 
  -2  -1   3     6529.66     6181.47    135.79 o 
  -1  -1   3      286.45      301.45      9.09 o 
   0  -1   3        4.72        4.72      5.57 o 
   1  -1   3     7045.97     6620.07    152.23 o 
   2  -1   3       36.52       46.25     10.04 o 
   3  -1   3        3.15       10.90      5.56 o 
   4  -1   3        9.35        9.26      3.25 o 
   5  -1   3       97.38       78.97     18.55 o 
   6  -1   3      668.38      717.97     19.43 o 
   7  -1   3        0.89        9.17      6.68 o 
   8  -1   3      677.35      600.95     49.30 o 
   9  -1   3       13.95        9.75      9.19 o 
  10  -1   3     1185.87     1201.57     72.17 o 
  11  -1   3        7.02       19.44     15.04 o 
  12  -1   3       42.92       50.97     27.59 o 
 -13   0   3      196.97      135.58     58.76 o 
 -12   0   3       31.37       22.89     16.45 o 
 -11   0   3      467.85      465.37     53.69 o 
 -10   0   3     2793.10     2943.01     79.07 o 
  -9   0   3      199.88      152.28     34.87 o 
  -8   0   3      322.31      335.52     12.13 o 
  -7   0   3     2828.55     2893.29     47.48 o 
  -6   0   3       21.68       20.33      6.37 o 
  -5   0   3      582.27      602.19     11.43 o 
  -4   0   3      388.98      401.78     16.59 o 
  -3   0   3     1169.38     1049.08     23.04 o 
  -2   0   3       49.64       40.93      7.90 o 
  -1   0   3       69.25       61.77     13.11 o 
   0   0   3     5517.43     5189.48     38.68 o 
   1   0   3     5819.62     5894.93     73.49 o 
   2   0   3      624.61      597.05     17.16 o 
   3   0   3     2155.61     2196.27     62.45 o 
   4   0   3     1550.75     1488.29     41.25 o 
   5   0   3      305.99      360.75     19.94 o 
   6   0   3      371.15      410.12     17.44 o 
   7   0   3       27.43       21.65     16.50 o 
   8   0   3      525.48      518.09     59.30 o 
   9   0   3      507.18      474.43     59.52 o 
  10   0   3     1488.91     1436.70    114.43 o 
  11   0   3       21.30       48.12     30.18 o 
  12   0   3        0.32       14.84     20.66 o 
 -13   1   3      462.18      413.41     42.06 o 
 -12   1   3        3.83       14.84     17.94 o 
 -11   1   3     1723.49     1975.66    126.92 o 
 -10   1   3     1789.64     1754.43    100.51 o 
  -9   1   3      192.25      193.03     28.71 o 
  -8   1   3      200.07      172.87     11.29 o 
  -7   1   3      902.69      913.50     15.28 o 
  -6   1   3       75.56       95.39     14.15 o 
  -5   1   3      545.73      526.74     14.73 o 
  -4   1   3     2984.24     3189.78     42.88 o 
  -3   1   3     2487.37     2418.00     44.86 o 
  -2   1   3     2357.63     2393.88     22.95 o 
  -1   1   3     1282.82     1242.12     18.70 o 
   0   1   3      710.73      706.37     15.79 o 
   1   1   3     4553.20     4538.38     37.66 o 
   2   1   3       73.24      126.87     10.30 o 
   3   1   3      103.92      123.07     26.90 o 
   4   1   3      269.51      231.19     14.55 o 
   5   1   3      666.15      712.74     47.33 o 
   6   1   3     1261.79     1181.10     37.32 o 
   7   1   3      115.79      117.62     37.85 o 
   8   1   3     1641.47     1574.20     66.67 o 
   9   1   3      738.62      714.00     70.49 o 
  10   1   3     1442.46     1469.38     79.85 o 
  11   1   3        0.92        9.74     14.88 o 
  12   1   3      234.07      132.24    100.94 o 
 -13   2   3       35.60       -1.24     30.68 o 
 -12   2   3       37.66       -2.47     28.08 o 
 -11   2   3      945.13      943.22     79.42 o 
 -10   2   3      530.45      556.53     68.66 o 
  -9   2   3        7.66        4.95      8.69 o 
  -8   2   3       65.40       70.71      5.66 o 
  -7   2   3     2384.96     2388.06     87.01 o 
  -6   2   3     3163.11     3197.69     64.03 o 
  -5   2   3     1164.14     1178.92     29.61 o 
  -4   2   3     1302.60     1384.98     32.77 o 
  -3   2   3     1714.31     1465.44     30.82 o 
  -2   2   3     1309.17     1506.72     28.98 o 
  -1   2   3     2046.22     2037.64     45.02 o 
   0   2   3     4191.57     4089.74     49.89 o 
   1   2   3      137.94       97.34     16.67 o 
   2   2   3      629.53      567.65     27.13 o 
   3   2   3        1.00        7.86      7.78 o 
   4   2   3     1910.04     2058.55     48.38 o 
   5   2   3      229.86      198.97     25.76 o 
   6   2   3     2607.27     2583.26    167.54 o 
   7   2   3        3.70       24.28     16.27 o 
   8   2   3       25.09       29.41     14.81 o 
   9   2   3     1583.11     1625.08     90.71 o 
  10   2   3      452.22      486.25     41.71 o 
  11   2   3      123.41      110.09     41.64 o 
 -13   3   3       81.75       25.36     38.72 o 
 -12   3   3        1.68       26.10     29.07 o 
 -11   3   3     1189.76     1134.71     44.88 o 
 -10   3   3       98.90      123.93     41.03 o 
  -9   3   3       38.89       37.65     21.34 o 
  -8   3   3      231.92      246.97     65.45 o 
  -7   3   3     2916.89     3007.08     97.62 o 
  -6   3   3      177.81      208.07      8.21 o 
  -5   3   3     2205.61     2288.02     48.00 o 
  -4   3   3      428.43      447.90     13.02 o 
  -3   3   3     3155.61     3093.45     44.64 o 
  -2   3   3      331.89      309.48     11.69 o 
  -1   3   3       13.15        6.16      5.74 o 
   0   3   3     2931.89     3109.94     56.51 o 
   1   3   3      818.65      999.55     30.65 o 
   2   3   3     2352.40     2170.19     60.75 o 
   3   3   3     1426.21     1485.03     39.80 o 
   4   3   3      444.88      495.73     31.76 o 
   5   3   3      993.19     1043.25     78.16 o 
   6   3   3     2412.35     2541.01     71.67 o 
   7   3   3       17.10       31.66     15.45 o 
   8   3   3        4.70       10.10     19.81 o 
   9   3   3     2957.56     3002.24    133.71 o 
  10   3   3        3.90       27.13     22.27 o 
  11   3   3      126.39       41.65     22.95 o 
 -13   4   3       17.97       20.91     38.47 o 
 -12   4   3        0.66       15.09     19.05 o 
 -11   4   3      558.18      626.70     39.09 o 
 -10   4   3      507.45      542.47     43.35 o 
  -9   4   3      135.65      123.37     38.16 o 
  -8   4   3        2.52        6.03     14.98 o 
  -7   4   3     3358.15     3538.80    102.47 o 
  -6   4   3      580.56      571.40     29.34 o 
  -5   4   3     1260.72     1278.28     23.87 o 
  -4   4   3     2912.99     2835.97     58.87 o 
  -3   4   3     4809.38     5151.21     86.51 o 
  -2   4   3     1306.49     1337.53     40.16 o 
  -1   4   3      618.51      604.85     18.34 o 
   0   4   3      336.37      337.59     19.47 o 
   1   4   3     1714.61     1890.26     54.04 o 
   2   4   3     3280.43     3396.98    111.07 o 
   3   4   3      329.65      355.57     58.34 o 
   4   4   3       16.41       31.25     15.10 o 
   5   4   3     2996.07     3044.06    109.34 o 
   6   4   3     2632.42     2912.73    125.37 o 
   7   4   3        5.62       14.46     17.58 o 
   8   4   3      604.29      647.69     45.34 o 
   9   4   3     1372.37     1370.37     56.27 o 
  10   4   3      174.42      162.39     52.99 o 
  11   4   3       12.00       36.62     20.91 o 
 -12   5   3      190.68      132.61     61.11 o 
 -11   5   3      222.88      172.16     85.66 o 
 -10   5   3      157.91      100.60     43.93 o 
  -9   5   3       46.91       38.67     23.65 o 
  -8   5   3      163.93      189.95     45.47 o 
  -7   5   3     1973.45     1878.07     50.21 o 
  -6   5   3      125.73      125.68     30.48 o 
  -5   5   3      248.18      242.95     19.57 o 
  -4   5   3      137.20      127.54     22.71 o 
  -3   5   3      485.64      477.93     40.23 o 
  -2   5   3      603.07      587.16     46.67 o 
  -1   5   3        0.56        4.23      9.92 o 
   0   5   3      760.26      735.13     62.20 o 
   1   5   3      443.40      435.75     29.26 o 
   2   5   3     3341.19     3116.53    184.35 o 
   3   5   3      224.79      258.43     47.95 o 
   4   5   3        8.67       -2.02     21.06 o 
   5   5   3     6593.68     7087.11    339.05 o 
   6   5   3     1430.87     1493.57     68.02 o 
   7   5   3       36.69       32.81     14.18 o 
   8   5   3     1361.82     1415.53     55.04 o 
   9   5   3     1102.46     1039.80     80.26 o 
  10   5   3       86.15       30.00     24.69 o 
 -12   6   3       51.06       38.99     25.45 o 
 -11   6   3      495.18      528.56    140.65 o 
 -10   6   3       28.35       22.04     26.11 o 
  -9   6   3       81.38       58.31     27.42 o 
  -8   6   3      432.39      496.36     70.26 o 
  -7   6   3     1046.38     1051.64     42.06 o 
  -6   6   3      788.62      811.40     15.10 o 
  -5   6   3      881.19      836.28     36.77 o 
  -4   6   3      594.34      559.95     19.09 o 
  -3   6   3      155.96      191.35     39.46 o 
  -2   6   3     3436.20     3441.21     81.18 o 
  -1   6   3      108.51      121.81     23.34 o 
   0   6   3      220.43      281.99     74.69 o 
   1   6   3     2847.90     2930.89    111.29 o 
   2   6   3     7708.50     8222.27    371.14 o 
   3   6   3      112.45      119.10     29.97 o 
   4   6   3       76.46       35.19     22.55 o 
   5   6   3     3157.98     3149.47     97.63 o 
   6   6   3       25.45       30.17     20.12 o 
   7   6   3       18.65       27.86     18.47 o 
   8   6   3      599.77      439.27    117.95 o 
   9   6   3      461.96      632.27    107.68 o 
 -12   7   3        1.26       24.57     15.70 o 
 -11   7   3      327.04      233.96     86.48 o 
 -10   7   3       75.87       80.13     24.79 o 
  -9   7   3      560.89      561.98     90.67 o 
  -8   7   3       80.11      107.03     29.27 o 
  -7   7   3      113.26      114.57     31.60 o 
  -6   7   3      174.28      175.16     29.83 o 
  -5   7   3       17.64       33.09     14.80 o 
  -4   7   3     3514.40     3702.74    107.19 o 
  -3   7   3        1.83        3.62     11.00 o 
  -2   7   3     1101.67     1256.26     53.88 o 
  -1   7   3       88.34      114.52     25.63 o 
   0   7   3      656.90      676.80     39.07 o 
   1   7   3     1185.86     1210.77     42.12 o 
   2   7   3     3279.66     3341.41    122.62 o 
   3   7   3       80.02       78.05     25.48 o 
   4   7   3        7.26        3.65     17.75 o 
   5   7   3     1479.08     1382.65     58.90 o 
   6   7   3      183.77      189.30     51.83 o 
   7   7   3       54.34       58.89     33.55 o 
   8   7   3     1389.26     1369.76    121.93 o 
   9   7   3      619.11      654.94     76.12 o 
 -11   8   3      456.91      582.25     41.42 o 
 -10   8   3       32.62       22.43     17.04 o 
  -9   8   3       76.43       59.54     35.19 o 
  -8   8   3        6.29        7.30     16.21 o 
  -7   8   3      423.03      341.76     91.22 o 
  -6   8   3       17.52       18.82     31.01 o 
  -5   8   3       30.58       37.87     13.81 o 
  -4   8   3      784.50      792.16     67.42 o 
  -3   8   3       65.48       63.20     28.21 o 
  -2   8   3     3048.45     3058.74    117.75 o 
  -1   8   3       25.66       15.43     11.67 o 
   0   8   3      267.27      311.78     52.51 o 
   1   8   3     2470.29     2339.85    101.09 o 
   2   8   3      748.36      763.38     44.63 o 
   3   8   3       46.10       46.42     31.45 o 
   4   8   3      104.07      125.29     26.21 o 
   5   8   3      768.87      821.76     50.35 o 
   6   8   3       53.07       45.81     23.27 o 
   7   8   3       17.07       35.52     14.13 o 
   8   8   3      441.56      437.03    110.65 o 
 -10   9   3     1594.90     1414.02     95.71 o 
  -9   9   3       37.64       26.29     31.27 o 
  -8   9   3       14.94       18.80     11.64 o 
  -7   9   3        0.38       32.66     27.62 o 
  -6   9   3        7.08       27.14     17.25 o 
  -5   9   3        5.46       11.55     19.21 o 
  -4   9   3      580.99      657.41     33.72 o 
  -3   9   3       28.97       36.04     15.09 o 
  -2   9   3      608.00      582.99     60.34 o 
  -1   9   3        1.78       19.80     13.66 o 
   0   9   3      665.12      593.91     35.77 o 
   1   9   3     1045.94     1128.95     42.59 o 
   2   9   3      574.76      591.71     41.59 o 
   3   9   3       31.19       28.50     21.67 o 
   4   9   3      989.24     1207.89     59.89 o 
   5   9   3      876.77      939.36     53.47 o 
   6   9   3       92.62       57.66     21.99 o 
   7   9   3       38.83       46.60     24.08 o 
  -9  10   3        0.50        1.38     33.52 o 
  -8  10   3        4.47       12.49     23.44 o 
  -7  10   3      433.80      509.57     62.47 o 
  -6  10   3      220.55      300.67     94.90 o 
  -5  10   3        0.05       -0.34     30.86 o 
  -4  10   3       32.18       35.82     17.34 o 
  -3  10   3     2806.72     3069.24    150.76 o 
  -2  10   3     1227.09     1371.36     79.45 o 
  -1  10   3      372.37      364.41     50.09 o 
   0  10   3      478.39      465.04     56.10 o 
   1  10   3     1740.90     2028.71     79.21 o 
   2  10   3        3.56       17.15     18.85 o 
   3  10   3       85.68       60.96     24.75 o 
   4  10   3     1160.97     1174.12     73.15 o 
   5  10   3      268.03      179.04     60.74 o 
  -8  11   3       13.66       36.55     22.40 o 
  -7  11   3      956.65     1061.46    128.96 o 
  -6  11   3      972.11      972.33     79.19 o 
  -5  11   3        2.67       24.67     21.36 o 
  -4  11   3      441.58      271.62     87.29 o 
  -3  11   3     1270.37     1360.66    105.85 o 
  -2  11   3      489.61      541.76     72.21 o 
  -1  11   3      104.69       39.45     33.16 o 
   0  11   3      465.80      578.67    105.22 o 
   1  11   3      982.68     1000.74     59.98 o 
   2  11   3        4.68       13.97     16.21 o 
   3  11   3        0.23       26.36     16.08 o 
   4  11   3      388.55      400.70     85.32 o 
  -6  12   3      836.90      861.85    244.13 o 
  -5  12   3       39.20       40.64     28.28 o 
  -4  12   3        2.37       28.67     23.24 o 
  -3  12   3      791.18      864.90     70.94 o 
  -2  12   3      208.11      164.24     37.21 o 
  -1  12   3        0.53       19.03     17.53 o 
   0  12   3      544.42      624.75     42.77 o 
   1  12   3      576.08      552.76    102.94 o 
   2  12   3        9.61       33.17     17.52 o 
   0 -15   4      151.64       91.58     45.05 o 
   1 -15   4      739.84      798.41     88.80 o 
   2 -15   4        0.07       25.10     13.74 o 
   3 -15   4      159.29      100.83     49.69 o 
   4 -15   4      242.86      151.09     54.19 o 
  -3 -14   4      398.26      415.24    108.43 o 
  -2 -14   4      173.27      122.96     37.39 o 
  -1 -14   4        0.76       23.79     22.34 o 
   0 -14   4      384.53      275.42     75.41 o 
   1 -14   4      628.20      658.54    113.32 o 
   2 -14   4      170.24      159.84     42.17 o 
   3 -14   4       29.27       48.06     17.53 o 
   4 -14   4       29.91        7.80     23.80 o 
   5 -14   4       55.13       52.52     33.49 o 
   6 -14   4      143.51      146.54     77.81 o 
   7 -14   4      279.18      253.59    155.12 o 
  -5 -13   4       76.58       35.91     33.51 o 
  -4 -13   4       15.11       40.28     25.10 o 
  -3 -13   4      755.77      781.80     76.57 o 
  -2 -13   4       12.28       21.79     17.29 o 
  -1 -13   4        8.95       10.72     15.87 o 
   0 -13   4      191.62      188.65     42.79 o 
   1 -13   4      543.41      418.20     40.54 o 
   2 -13   4      341.38      343.71     73.05 o 
   3 -13   4       71.16       48.22     19.32 o 
   4 -13   4        5.99       10.88      9.92 o 
   5 -13   4       73.66       35.81     29.87 o 
   6 -13   4      603.33      523.63    161.23 o 
   7 -13   4       80.60       62.02     26.35 o 
   8 -13   4       23.56        7.03     24.68 o 
  -7 -12   4      191.63      182.99     69.09 o 
  -6 -12   4       42.84       53.45     43.33 o 
  -5 -12   4       38.65       25.23     23.61 o 
  -4 -12   4      439.79      412.80    108.82 o 
  -3 -12   4      813.90      866.66     44.58 o 
  -2 -12   4       30.74       31.18     22.04 o 
  -1 -12   4       51.96       62.28     26.34 o 
   0 -12   4      146.84      151.71     55.33 o 
   1 -12   4        0.67        8.52     16.89 o 
   2 -12   4       99.11      110.69     36.82 o 
   3 -12   4      412.57      504.01     32.50 o 
   4 -12   4      521.78      542.11     32.21 o 
   5 -12   4        2.86       -4.61     10.67 o 
   6 -12   4     1908.70     1826.28     85.92 o 
   7 -12   4        0.02       21.17     24.43 o 
   8 -12   4        0.80        2.55     25.46 o 
   9 -12   4      901.85      806.67    119.37 o 
  -8 -11   4       85.25       71.42     64.76 o 
  -7 -11   4      528.30      506.68     82.32 o 
  -6 -11   4      314.77      252.50    134.53 o 
  -5 -11   4      210.53      167.49     44.19 o 
  -4 -11   4      373.90      343.34     68.49 o 
  -3 -11   4     1246.98     1102.23     63.63 o 
  -2 -11   4       51.47       36.56     19.36 o 
  -1 -11   4      129.19      139.87     38.03 o 
   0 -11   4       70.95       96.12     27.99 o 
   1 -11   4       21.54       30.43     11.26 o 
   2 -11   4      131.22      143.60     31.01 o 
   3 -11   4        9.37       28.52     13.98 o 
   4 -11   4      224.65      255.00     47.08 o 
   5 -11   4     3443.80     3289.88    182.90 o 
   6 -11   4     1901.19     1781.71    134.84 o 
   7 -11   4       31.25        7.53     12.45 o 
   8 -11   4      273.86      178.06     57.08 o 
   9 -11   4      581.12      381.38    216.48 o 
  -9 -10   4       22.30        8.71     30.55 o 
  -8 -10   4      377.80      244.73     90.29 o 
  -7 -10   4      585.49      527.15     93.02 o 
  -6 -10   4        4.98        3.37     34.11 o 
  -5 -10   4      321.44      283.04     56.92 o 
  -4 -10   4      255.57      393.27     36.03 o 
  -3 -10   4       93.57       68.46     18.26 o 
  -2 -10   4     2501.05     2460.20     94.30 o 
  -1 -10   4        0.96        0.64     18.34 o 
   0 -10   4        2.26        6.57     16.56 o 
   1 -10   4        2.68        0.87     16.12 o 
   2 -10   4     3330.29     3240.78     87.74 o 
   3 -10   4        1.51        5.93     12.62 o 
   4 -10   4       35.23       26.30     15.33 o 
   5 -10   4     5079.15     4940.25    144.13 o 
   6 -10   4     1648.81     1539.78     46.87 o 
   7 -10   4      242.61      222.04     67.00 o 
   8 -10   4      591.10      600.00     39.63 o 
   9 -10   4      570.73      362.33    221.43 o 
  10 -10   4        5.07       42.80     52.57 o 
  11 -10   4        1.90       -3.09     44.66 o 
  -9  -9   4       54.91       21.23     65.44 o 
  -8  -9   4       37.69       54.85     46.74 o 
  -7  -9   4      795.78      924.85    129.60 o 
  -6  -9   4      110.82       92.56     24.62 o 
  -5  -9   4      843.89      833.92     35.21 o 
  -4  -9   4      284.54      305.90     79.95 o 
  -3  -9   4       82.47       85.53     34.23 o 
  -2  -9   4     2568.67     2596.32    127.14 o 
  -1  -9   4      169.54      163.44     41.72 o 
   0  -9   4     2408.64     2520.81    108.26 o 
   1  -9   4      757.76      786.94     32.91 o 
   2  -9   4     6465.25     6595.40    141.48 o 
   3  -9   4       39.34       24.27     17.69 o 
   4  -9   4      368.76      353.21     38.45 o 
   5  -9   4     4312.74     4473.21    150.26 o 
   6  -9   4     1923.22     2146.87     68.08 o 
   7  -9   4       49.62       56.14     29.05 o 
   8  -9   4     1306.45     1405.62     95.81 o 
   9  -9   4      752.57      984.55     84.12 o 
  10  -9   4       13.03       30.06     63.21 o 
  11  -9   4      219.21       96.36     66.30 o 
 -10  -8   4      152.87       65.02     39.54 o 
  -9  -8   4      171.09      115.14     48.31 o 
  -8  -8   4      480.81      535.54    123.58 o 
  -7  -8   4      700.61      824.28     70.57 o 
  -6  -8   4       87.39      106.42     34.67 o 
  -5  -8   4     1033.83     1096.76     43.59 o 
  -4  -8   4       24.89       22.87     16.56 o 
  -3  -8   4      163.61      208.17     37.61 o 
  -2  -8   4     4989.41     5090.64    110.32 o 
  -1  -8   4      815.06      820.26     29.63 o 
   0  -8   4        3.31        6.79     10.41 o 
   1  -8   4     2787.71     2779.79     91.34 o 
   2  -8   4     4912.16     4639.06    114.22 o 
   3  -8   4      217.06      192.55     36.67 o 
   4  -8   4       65.71       71.83     17.59 o 
   5  -8   4     2904.74     2829.67     58.25 o 
   6  -8   4      317.43      324.02     21.15 o 
   7  -8   4      233.55      249.36     34.76 o 
   8  -8   4      669.14      627.25    108.12 o 
   9  -8   4      478.47      482.19    205.22 o 
  10  -8   4        2.55       15.71     28.95 o 
  11  -8   4        1.21       42.68     23.26 o 
  12  -8   4     1069.98     1109.49    150.92 o 
 -11  -7   4      138.70       70.22     35.88 o 
 -10  -7   4      113.62       69.26     31.13 o 
  -9  -7   4       38.83       33.82     24.12 o 
  -8  -7   4      532.58      559.37     48.54 o 
  -7  -7   4      384.31      366.55    104.19 o 
  -6  -7   4       15.74       20.78     16.74 o 
  -5  -7   4      991.46      993.25     24.89 o 
  -4  -7   4      989.99      945.96     46.44 o 
  -3  -7   4        4.29       15.91      8.85 o 
  -2  -7   4     3399.70     3392.39     92.61 o 
  -1  -7   4       29.77       41.48     15.08 o 
   0  -7   4      370.25      427.27     39.89 o 
   1  -7   4     4954.39     4911.54    130.02 o 
   2  -7   4     2655.89     2637.55     67.88 o 
   3  -7   4      326.19      120.96    110.03 o 
   4  -7   4     1581.80     1578.86     41.77 o 
   5  -7   4     1883.72     1968.11     45.90 o 
   6  -7   4        6.72        8.70      6.14 o 
   7  -7   4      458.75      427.02     18.55 o 
   8  -7   4     1988.21     1930.58    129.62 o 
   9  -7   4     2001.93     2194.37    122.84 o 
  10  -7   4       33.08       64.82     40.95 o 
  11  -7   4      466.64      358.12    160.44 o 
  12  -7   4      288.54      207.70    168.36 o 
 -11  -6   4      592.76      595.55    102.67 o 
 -10  -6   4      501.98      487.98     93.52 o 
  -9  -6   4        5.86       16.56     24.38 o 
  -8  -6   4      408.29      370.30    104.65 o 
  -7  -6   4      453.82      437.70     18.13 o 
  -6  -6   4      171.13      170.84     16.00 o 
  -5  -6   4        4.83       11.78      5.30 o 
  -4  -6   4        6.28        6.05     10.12 o 
  -3  -6   4     1720.54     1707.22     44.42 o 
  -2  -6   4     3938.75     3935.50     95.15 o 
  -1  -6   4      592.23      567.27     24.34 o 
   0  -6   4       75.66       79.21     18.64 o 
   1  -6   4    13481.73    13936.45    596.60 o 
   2  -6   4      811.66      756.88     15.38 o 
   3  -6   4      219.73      235.95     32.27 o 
   4  -6   4     1433.66     1426.87     34.79 o 
   5  -6   4     2750.75     2765.24     54.46 o 
   6  -6   4      806.50      743.74     18.57 o 
   7  -6   4      193.44      162.06     30.86 o 
   8  -6   4     4895.89     4947.98    134.93 o 
   9  -6   4     1852.70     2235.68    142.01 o 
  10  -6   4        2.86       24.12     29.81 o 
  11  -6   4     1529.76     1298.26    166.50 o 
  12  -6   4      135.42      263.86     85.60 o 
 -12  -5   4      259.83      196.28     81.04 o 
 -11  -5   4       99.55      120.09     34.31 o 
 -10  -5   4       16.09       58.03     33.59 o 
  -9  -5   4       28.33       30.12     22.30 o 
  -8  -5   4      198.11      193.47     43.21 o 
  -7  -5   4      100.24      122.91     10.45 o 
  -6  -5   4     1713.82     1734.38     38.80 o 
  -5  -5   4      149.91      138.10     21.09 o 
  -4  -5   4      100.13       74.50     23.72 o 
  -3  -5   4     3321.48     3213.46     45.80 o 
  -2  -5   4    15176.03    15804.42    175.76 o 
  -1  -5   4     1275.74     1430.76     58.76 o 
   0  -5   4     4439.30     4610.15     90.21 o 
   1  -5   4     7887.53     7515.54    110.71 o 
   2  -5   4      189.14      247.32     17.93 o 
   3  -5   4       74.35       83.64     10.47 o 
   4  -5   4     4179.52     4231.07     36.42 o 
   5  -5   4     2377.30     2320.76     63.13 o 
   6  -5   4       54.53       51.80      8.12 o 
   7  -5   4      118.21       92.48     20.68 o 
   8  -5   4     9548.97     9975.51    406.91 o 
   9  -5   4     1959.69     2003.41     77.25 o 
  10  -5   4      401.28      302.33    155.25 o 
  11  -5   4       58.92       72.00     68.16 o 
  12  -5   4      201.01      257.18    197.68 o 
 -12  -4   4      597.84      680.24    190.26 o 
 -11  -4   4       51.54       59.57     24.00 o 
 -10  -4   4      127.71      151.67     40.39 o 
  -9  -4   4       10.92       23.67     38.66 o 
  -8  -4   4       41.90       29.21     14.29 o 
  -7  -4   4     1403.72     1425.24     31.87 o 
  -6  -4   4     1470.81     1445.86     42.30 o 
  -5  -4   4       14.17       36.73     16.73 o 
  -4  -4   4     1237.49     1357.12     30.09 o 
  -3  -4   4     7189.33     7260.68    142.86 o 
  -2  -4   4     7597.43     7967.45    147.18 o 
  -1  -4   4       39.32       53.76     10.30 o 
   0  -4   4     3893.18     3780.67    102.26 o 
   1  -4   4     4831.23     4751.46     90.44 o 
   2  -4   4       54.05       31.78      7.67 o 
   3  -4   4        1.47        2.47      3.22 o 
   4  -4   4      265.56      237.37      8.16 o 
   5  -4   4     3637.31     3539.56     49.97 o 
   6  -4   4       57.58       51.12     10.81 o 
   7  -4   4      384.56      373.28     15.42 o 
   8  -4   4     4364.98     4486.64    158.13 o 
   9  -4   4     2009.65     2088.94    231.08 o 
  10  -4   4       24.54       14.35     27.34 o 
  11  -4   4        4.55      -25.85     40.08 o 
  12  -4   4       68.91       29.81     67.17 o 
 -12  -3   4      515.29      536.50     54.18 o 
 -11  -3   4        1.79       12.20     17.26 o 
 -10  -3   4      320.36      310.51     29.12 o 
  -9  -3   4       26.91       31.18     13.99 o 
  -8  -3   4        1.33        5.89     17.27 o 
  -7  -3   4      879.98      924.77     30.42 o 
  -6  -3   4     2030.98     1858.50     69.21 o 
  -5  -3   4       10.04       18.85     30.85 o 
  -4  -3   4      514.51      460.56     28.70 o 
  -3  -3   4    11190.04    10744.83    337.83 o 
  -2  -3   4     6448.85     6186.62     74.56 o 
  -1  -3   4      368.87      374.49     11.89 o 
   0  -3   4      554.33      533.39     14.55 o 
   1  -3   4     5872.85     5578.55     78.12 o 
   2  -3   4     1246.08     1291.05     25.19 o 
   3  -3   4      412.79      444.52     13.73 o 
   4  -3   4      282.35      228.64     10.76 o 
   5  -3   4     1771.84     1775.61     35.06 o 
   6  -3   4      375.12      387.96     12.48 o 
   7  -3   4      516.13      521.33     24.21 o 
   8  -3   4      214.31      211.01     33.50 o 
   9  -3   4      158.36      129.60     45.56 o 
  10  -3   4        1.72       39.77     26.40 o 
  11  -3   4      687.40      472.05    194.96 o 
  12  -3   4      113.97       91.91     44.78 o 
 -13  -2   4      199.07      115.54    107.50 o 
 -12  -2   4        4.16       29.44     31.30 o 
 -11  -2   4      162.89      128.38     54.99 o 
 -10  -2   4      413.01      453.96     49.94 o 
  -9  -2   4        2.32       12.65      8.29 o 
  -8  -2   4       98.78       92.84      8.46 o 
  -7  -2   4     3275.62     3200.50     66.19 o 
  -6  -2   4      851.00      771.10     13.64 o 
  -5  -2   4      667.04      727.74     51.10 o 
  -4  -2   4     1181.31     1088.40    105.62 o 
  -3  -2   4     1782.79     1608.21     43.49 o 
  -2  -2   4      736.77      806.84     15.70 o 
  -1  -2   4      857.40      827.22     20.71 o 
   0  -2   4     1763.12     1707.87     24.80 o 
   1  -2   4     1558.22     1398.22     19.63 o 
   2  -2   4     1767.86     1701.87     49.71 o 
   3  -2   4      998.75      905.59     30.08 o 
   4  -2   4     8391.43     8388.33    161.71 o 
   5  -2   4     4845.96     5126.88    221.55 o 
   6  -2   4        2.16       -1.48      6.84 o 
   7  -2   4      315.76      282.52     26.47 o 
   8  -2   4     2211.40     2332.75     83.01 o 
   9  -2   4       20.66       31.00     18.33 o 
  10  -2   4       69.59       74.58     38.39 o 
  11  -2   4     1536.27     1455.12     92.41 o 
  12  -2   4      134.42       73.36     56.66 o 
 -13  -1   4       89.42       43.91     23.26 o 
 -12  -1   4        8.44        9.65     18.06 o 
 -11  -1   4      106.73      125.31     58.26 o 
 -10  -1   4     1281.20     1332.19     38.54 o 
  -9  -1   4       24.07       16.55     11.61 o 
  -8  -1   4       77.37       61.92     13.07 o 
  -7  -1   4     4471.77     4524.67     76.43 o 
  -6  -1   4     9939.89    10215.36    189.03 o 
  -5  -1   4       13.15       12.65      4.58 o 
  -4  -1   4      156.31      125.29      8.45 o 
  -3  -1   4     4538.60     4228.21     71.45 o 
  -2  -1   4       53.65       52.36      7.58 o 
  -1  -1   4       68.36       78.38      9.31 o 
   0  -1   4     9079.50     8480.59     73.51 o 
   1  -1   4     4623.75     4424.40     40.07 o 
   2  -1   4       29.17       24.94      5.28 o 
   3  -1   4      218.22      197.08     10.86 o 
   4  -1   4     4033.80     3934.89    119.61 o 
   5  -1   4      166.47      152.64     11.14 o 
   6  -1   4      210.15      197.10      8.65 o 
   7  -1   4      456.86      484.47     20.37 o 
   8  -1   4     1739.75     1825.68     44.50 o 
   9  -1   4       78.45       60.54     17.98 o 
  10  -1   4      432.81      347.16     93.65 o 
  11  -1   4      863.76      859.97     52.39 o 
  12  -1   4       12.67       -1.98     23.38 o 
 -13   0   4       17.28       27.59     20.41 o 
 -12   0   4        3.24       24.86     44.66 o 
 -11   0   4     2051.60     2280.59    139.54 o 
 -10   0   4     1554.02     1578.45     97.48 o 
  -9   0   4      102.32       87.96     14.02 o 
  -8   0   4      105.46       79.52     16.18 o 
  -7   0   4     1779.15     1776.17     46.44 o 
  -6   0   4      968.37      974.61     21.10 o 
  -5   0   4       73.22      107.00     17.40 o 
  -4   0   4      201.33      172.04      7.52 o 
  -3   0   4      915.98      792.35     18.18 o 
  -2   0   4      111.76      124.94      9.19 o 
  -1   0   4     1634.42     1667.00     18.03 o 
   0   0   4     6073.80     5619.69     72.27 o 
   1   0   4     2756.24     2722.73     35.82 o 
   2   0   4       73.72       70.98      7.67 o 
   3   0   4      632.29      601.31     18.48 o 
   4   0   4     5665.42     5989.29    102.99 o 
   5   0   4      592.40      542.64     15.86 o 
   6   0   4      163.33      150.60     15.95 o 
   7   0   4       39.74       56.04     14.00 o 
   8   0   4      754.33      715.41     32.43 o 
   9   0   4     1181.91     1215.59     57.13 o 
  10   0   4       71.11       49.87     33.73 o 
  11   0   4      605.33      597.20     60.61 o 
  12   0   4       14.11       21.15     24.37 o 
 -13   1   4      164.43      106.26     88.08 o 
 -12   1   4        2.05       21.77     30.31 o 
 -11   1   4     2113.27     2038.13    102.18 o 
 -10   1   4      613.04      546.12    141.45 o 
  -9   1   4       11.67        3.21      7.11 o 
  -8   1   4      571.74      606.48     56.98 o 
  -7   1   4     1952.50     1850.18     38.09 o 
  -6   1   4      290.80      299.05     14.41 o 
  -5   1   4      369.17      363.86     15.51 o 
  -4   1   4     7112.74     7087.89     86.43 o 
  -3   1   4    13987.11    13539.63    160.27 o 
  -2   1   4      955.51      981.58     20.58 o 
  -1   1   4       66.14       59.00     10.25 o 
   0   1   4     7343.03     6985.70     79.36 o 
   1   1   4     3494.32     3497.99     52.41 o 
   2   1   4      336.83      385.11     18.64 o 
   3   1   4     1305.37     1203.83     33.61 o 
   4   1   4     1896.56     1864.11     47.30 o 
   5   1   4      556.36      535.59     17.66 o 
   6   1   4     1235.99     1262.05     37.00 o 
   7   1   4      180.87      176.67     40.02 o 
   8   1   4      127.16      145.43     31.96 o 
   9   1   4      264.42      247.16     81.56 o 
  10   1   4       32.42       46.05     16.22 o 
  11   1   4      280.05      209.21     74.84 o 
 -13   2   4      195.18       99.58     92.78 o 
 -12   2   4       54.84       17.57     39.46 o 
 -11   2   4     1945.88     2189.29    111.58 o 
 -10   2   4     1190.69     1265.92     43.58 o 
  -9   2   4        2.74      -10.71     15.63 o 
  -8   2   4      738.64      729.74     26.01 o 
  -7   2   4     1199.70     1205.95     29.02 o 
  -6   2   4      943.59      952.23     19.57 o 
  -5   2   4      100.45      115.48     12.10 o 
  -4   2   4    10099.85     9996.42    117.91 o 
  -3   2   4     7377.66     7530.63     78.51 o 
  -2   2   4      431.73      436.12     25.00 o 
  -1   2   4     2398.84     2338.11     43.53 o 
   0   2   4     8583.40     8284.96    213.03 o 
   1   2   4     6659.54     6726.27     97.33 o 
   2   2   4       20.18       47.44     14.00 o 
   3   2   4     1869.56     1904.44     44.66 o 
   4   2   4      106.31       52.76     15.32 o 
   5   2   4     1528.96     1550.80     44.60 o 
   6   2   4      458.78      464.22     40.80 o 
   7   2   4      467.61      435.14     77.99 o 
   8   2   4        2.14       13.90     11.78 o 
   9   2   4      931.72      941.16     69.17 o 
  10   2   4        7.40       33.28     31.54 o 
  11   2   4       13.12        3.22     15.34 o 
 -13   3   4      419.52      425.54    104.65 o 
 -12   3   4      547.65      658.22     59.25 o 
 -11   3   4     2518.62     2688.56    119.50 o 
 -10   3   4      723.81      749.97     46.57 o 
  -9   3   4      273.97      222.45     72.55 o 
  -8   3   4      206.37      142.14     34.78 o 
  -7   3   4     2441.92     2460.13     47.09 o 
  -6   3   4      135.33      139.21      8.34 o 
  -5   3   4       74.83       76.65     15.60 o 
  -4   3   4     5244.73     5170.60     80.31 o 
  -3   3   4     4548.90     4546.50     76.47 o 
  -2   3   4        0.80        3.93      5.72 o 
  -1   3   4       28.55       30.54     11.92 o 
   0   3   4     5545.95     6032.60     91.97 o 
   1   3   4      540.05      576.24     29.46 o 
   2   3   4      549.56      432.39     68.25 o 
   3   3   4     1957.32     1947.01     77.98 o 
   4   3   4      489.42      490.17     39.76 o 
   5   3   4     1314.69     1288.60     60.29 o 
   6   3   4      220.90      172.26     44.25 o 
   7   3   4      861.64      947.45     65.92 o 
   8   3   4      491.74      352.38     96.26 o 
   9   3   4      227.09      182.30     61.85 o 
  10   3   4      274.09      174.62     61.49 o 
  11   3   4      185.05      115.88     47.88 o 
 -12   4   4      379.65      188.89    118.88 o 
 -11   4   4     1213.15     1310.26     61.18 o 
 -10   4   4       99.56      130.01     45.58 o 
  -9   4   4       28.67       13.36     12.14 o 
  -8   4   4     1701.75     1743.63     76.26 o 
  -7   4   4     1129.44     1166.40     53.13 o 
  -6   4   4      143.72      138.93     12.78 o 
  -5   4   4      477.30      472.20     15.69 o 
  -4   4   4     7433.25     7199.98    139.66 o 
  -3   4   4     1911.06     1832.27     43.01 o 
  -2   4   4      102.73       98.33     34.15 o 
  -1   4   4     2148.01     1975.10     66.43 o 
   0   4   4     2334.79     2365.68     64.28 o 
   1   4   4        5.66       15.65     17.83 o 
   2   4   4       75.63       95.18     28.59 o 
   3   4   4      884.16      870.91     51.05 o 
   4   4   4      255.02      285.57     34.63 o 
   5   4   4     2361.84     2187.28     86.53 o 
   6   4   4        1.06       31.33     23.11 o 
   7   4   4      167.51      154.31     49.09 o 
   8   4   4      988.07      955.18     62.88 o 
   9   4   4      104.24       86.96     44.78 o 
  10   4   4        0.47       13.11     23.50 o 
 -12   5   4       91.17        2.23     36.12 o 
 -11   5   4      957.45     1078.20     71.55 o 
 -10   5   4       70.62       22.05     24.80 o 
  -9   5   4        0.57       -7.53     23.68 o 
  -8   5   4     1438.34     1503.20     50.52 o 
  -7   5   4     2576.13     2632.62    161.43 o 
  -6   5   4       45.80       46.02     13.00 o 
  -5   5   4        4.14       16.40     12.55 o 
  -4   5   4     4449.16     4632.60     81.96 o 
  -3   5   4      247.51      234.26     57.27 o 
  -2   5   4      517.13      486.10     33.37 o 
  -1   5   4     3607.91     3642.38     93.28 o 
   0   5   4      726.73      708.97     34.52 o 
   1   5   4     2227.18     2216.02     55.89 o 
   2   5   4      207.51      219.70     57.82 o 
   3   5   4     2582.69     2626.27     78.59 o 
   4   5   4      461.20      416.16     44.32 o 
   5   5   4      881.94      950.99     48.48 o 
   6   5   4      275.37      286.55     48.33 o 
   7   5   4      136.61       89.67     32.55 o 
   8   5   4      117.34      113.21     46.35 o 
   9   5   4       59.44       41.46     19.91 o 
 -12   6   4      240.86      223.41     98.22 o 
 -11   6   4      898.66      973.57     83.07 o 
 -10   6   4       33.39       14.70     17.62 o 
  -9   6   4        4.48       29.44     24.58 o 
  -8   6   4     1731.50     1625.14     70.20 o 
  -7   6   4     1723.32     1855.59     77.82 o 
  -6   6   4       15.17       13.11     18.19 o 
  -5   6   4      236.22      233.68     31.45 o 
  -4   6   4     1776.37     1913.21     47.18 o 
  -3   6   4     1123.59     1103.03     55.83 o 
  -2   6   4       13.03       30.88     20.77 o 
  -1   6   4     4955.46     5215.75    117.44 o 
   0   6   4     2068.55     2162.55     67.58 o 
   1   6   4     3017.33     3125.71    162.49 o 
   2   6   4       64.54       63.33     21.28 o 
   3   6   4     1613.06     1569.04     55.25 o 
   4   6   4      324.36      175.23     65.00 o 
   5   6   4      898.72      931.86     57.26 o 
   6   6   4       47.43       69.53     29.51 o 
   7   6   4       27.39       22.15     19.25 o 
   8   6   4      267.71      265.01    103.33 o 
   9   6   4       83.21       75.15     36.91 o 
 -11   7   4      771.42      752.88    106.57 o 
 -10   7   4      113.10       73.73     39.43 o 
  -9   7   4      148.18      135.05     41.59 o 
  -8   7   4     3609.06     3657.63    151.22 o 
  -7   7   4       21.40       16.48     22.32 o 
  -6   7   4      149.37      125.31     37.95 o 
  -5   7   4        6.31       17.92     14.97 o 
  -4   7   4     1429.65     1424.42     58.08 o 
  -3   7   4       91.90       80.41     21.09 o 
  -2   7   4      677.05      624.56     51.55 o 
  -1   7   4     2085.44     1984.16     77.90 o 
   0   7   4      738.28      732.07     40.84 o 
   1   7   4     1734.88     1818.66     82.75 o 
   2   7   4       59.40       68.73     30.80 o 
   3   7   4       69.74       52.31     24.03 o 
   4   7   4      503.91      450.66     69.48 o 
   5   7   4      648.04      654.39     75.37 o 
   6   7   4       15.16       25.02     18.42 o 
   7   7   4       98.42       54.34     47.19 o 
   8   7   4      304.45      286.90    103.22 o 
 -11   8   4     1343.65     1209.31    104.72 o 
 -10   8   4        3.51       -2.75     25.24 o 
  -9   8   4      912.72      839.86     83.81 o 
  -8   8   4      303.03      248.45     76.75 o 
  -7   8   4      562.66      616.43     43.42 o 
  -6   8   4      134.74      135.25     38.26 o 
  -5   8   4       33.19       44.07     15.54 o 
  -4   8   4        5.17       12.26     11.34 o 
  -3   8   4      533.78      511.39    104.27 o 
  -2   8   4       89.31       83.16     27.42 o 
  -1   8   4      718.32      526.43    104.07 o 
   0   8   4      147.59      141.93     36.08 o 
   1   8   4      434.55      437.67     75.24 o 
   2   8   4      176.88      206.35     52.94 o 
   3   8   4      135.14      104.32     28.12 o 
   4   8   4      386.89      434.64     99.26 o 
   5   8   4       18.71       31.13     21.23 o 
   6   8   4       46.76       48.48     20.44 o 
   7   8   4       83.41       63.48     25.89 o 
 -10   9   4      138.91       77.83     49.99 o 
  -9   9   4      344.33      284.25    110.76 o 
  -8   9   4      258.87      171.87     40.58 o 
  -7   9   4       24.90       21.33     29.13 o 
  -6   9   4       69.42       80.92     29.94 o 
  -5   9   4      555.40      629.87    166.44 o 
  -4   9   4       30.37       25.15     16.13 o 
  -3   9   4     1046.43     1033.06     61.17 o 
  -2   9   4       95.23       82.45     24.23 o 
  -1   9   4      145.10      125.78     32.22 o 
   0   9   4     1153.21     1067.38     53.49 o 
   1   9   4     1044.58      922.66     85.00 o 
   2   9   4       32.37       40.11     15.12 o 
   3   9   4       15.40       46.87     24.61 o 
   4   9   4      642.35      514.32    176.60 o 
   5   9   4      245.66      133.76     45.52 o 
   6   9   4       37.58        8.07     22.33 o 
  -9  10   4       45.88       57.56     30.17 o 
  -8  10   4      423.64      244.51     76.19 o 
  -7  10   4      154.56      179.77     66.69 o 
  -6  10   4       51.98       61.09     41.69 o 
  -5  10   4      118.72      130.19     44.12 o 
  -4  10   4       39.54       35.59     24.25 o 
  -3  10   4     1416.17     1520.21     52.55 o 
  -2  10   4      103.82      118.13     43.13 o 
  -1  10   4        0.93       25.12     26.81 o 
   0  10   4      123.61       93.75     30.54 o 
   1  10   4       35.16       21.44     23.66 o 
   2  10   4       19.29       28.93     15.81 o 
   3  10   4       32.09       34.03     19.83 o 
   4  10   4      212.41      172.52     77.40 o 
  -7  11   4       59.29       56.32     33.09 o 
  -6  11   4        9.00       51.32     18.13 o 
  -5  11   4      385.25      339.74    109.25 o 
  -4  11   4      144.36      165.86     65.85 o 
  -3  11   4      382.25      278.93     89.40 o 
  -2  11   4        1.83       13.03     18.95 o 
  -1  11   4        0.26       31.93     15.59 o 
   0  11   4      460.02      522.54     47.09 o 
   1  11   4      128.42       88.07     48.02 o 
   2  11   4        1.19       14.31     17.23 o 
   3  11   4      252.39      265.59    149.31 o 
  -4  12   4      545.25      381.77    118.69 o 
  -3  12   4      459.97      412.67    173.56 o 
  -2  12   4       28.59       26.72     12.78 o 
  -1  12   4      306.94      263.39     72.32 o 
  -1 -15   5        2.96       18.00     11.42 o 
   0 -15   5      800.33      854.63     77.04 o 
   1 -15   5     1006.79     1096.04     72.05 o 
   2 -15   5        9.68       16.57     21.44 o 
   3 -15   5        3.17       31.79     26.88 o 
   4 -15   5     1647.93     1748.56    151.01 o 
  -4 -14   5      233.76      110.74     94.34 o 
  -3 -14   5      392.03      335.45    119.15 o 
  -2 -14   5       88.54       63.23     24.87 o 
  -1 -14   5        0.68       27.23     17.93 o 
   0 -14   5     1422.21     1410.23     91.61 o 
   1 -14   5     1781.44     1886.01     99.96 o 
   2 -14   5       40.29       49.53     19.79 o 
   3 -14   5       13.39       23.47     12.39 o 
   4 -14   5      667.95     1198.54    395.66 o 
   5 -14   5       13.61       12.78     24.17 o 
   6 -14   5      130.33       91.84     31.83 o 
   7 -14   5       60.87       27.76     30.33 o 
  -5 -13   5       41.54       34.57     26.69 o 
  -4 -13   5      204.17      235.54     92.39 o 
  -3 -13   5     1195.10     1166.93    105.47 o 
  -2 -13   5       97.21       78.32     37.77 o 
  -1 -13   5       26.56       37.52     18.58 o 
   0 -13   5     1016.18     1009.93     85.73 o 
   1 -13   5      576.16      653.42     76.21 o 
   2 -13   5       35.76       21.99     22.75 o 
   3 -13   5      163.62      131.45     34.71 o 
   4 -13   5        6.25       19.24     12.03 o 
   5 -13   5       84.50       52.48     31.54 o 
   6 -13   5      174.23      162.52     44.29 o 
   7 -13   5      956.70      983.64     80.27 o 
   8 -13   5        9.37       -2.85     26.35 o 
  -7 -12   5      174.16       84.68     57.84 o 
  -6 -12   5       93.33       94.75     42.79 o 
  -5 -12   5      309.21      310.47    115.77 o 
  -4 -12   5     1467.40     1451.64     81.81 o 
  -3 -12   5     1509.75     1512.14     66.45 o 
  -2 -12   5      161.13       98.19     31.40 o 
  -1 -12   5      219.29      104.80     32.59 o 
   0 -12   5     2745.31     2838.49    115.02 o 
   1 -12   5       51.18       51.87     17.14 o 
   2 -12   5        9.80        9.22     16.96 o 
   3 -12   5        9.09       -6.97     15.24 o 
   4 -12   5      573.93      631.84     39.85 o 
   5 -12   5      229.68      183.20     51.72 o 
   6 -12   5        3.59       43.25     25.94 o 
   7 -12   5      291.99      234.73     85.26 o 
   8 -12   5      680.28      376.18    251.98 o 
   9 -12   5      584.74      547.01     78.92 o 
  -8 -11   5      452.69      464.65    134.03 o 
  -7 -11   5      606.14      637.81     52.66 o 
  -6 -11   5       63.66       80.41     28.97 o 
  -5 -11   5       40.57       37.17     29.55 o 
  -4 -11   5     2433.62     2412.71     77.53 o 
  -3 -11   5      591.00      598.13    116.61 o 
  -2 -11   5      828.94      824.71     65.25 o 
  -1 -11   5      251.00      214.17     39.25 o 
   0 -11   5      201.38      238.47     49.26 o 
   1 -11   5     1744.24     1672.96     96.36 o 
   2 -11   5       95.51       89.04     23.93 o 
   3 -11   5      545.25      529.02     44.28 o 
   4 -11   5       46.20       38.66     22.70 o 
   5 -11   5      460.96      457.33     28.66 o 
   6 -11   5        3.27       13.38      8.71 o 
   7 -11   5      297.88      231.13     66.24 o 
   8 -11   5      197.41      188.03     80.78 o 
   9 -11   5      568.82      400.92    146.46 o 
  10 -11   5        2.44       52.94     48.24 o 
  -9 -10   5       39.05       70.42     40.26 o 
  -8 -10   5      267.23      225.76     87.35 o 
  -7 -10   5     1594.86     1564.49    130.94 o 
  -6 -10   5        2.35        5.15     38.47 o 
  -5 -10   5        1.05       19.36     10.36 o 
  -4 -10   5     3246.47     3216.83     94.83 o 
  -3 -10   5     2265.39     2362.06     82.08 o 
  -2 -10   5     1180.39     1047.61     57.18 o 
  -1 -10   5      192.89      209.54     39.88 o 
   0 -10   5      430.83      421.65     69.70 o 
   1 -10   5     3905.06     3963.05    112.57 o 
   2 -10   5       26.63       37.30     16.09 o 
   3 -10   5     4190.72     4111.51    144.54 o 
   4 -10   5      141.48      169.86     42.47 o 
   5 -10   5     1154.68     1294.75     38.94 o 
   6 -10   5       14.71       23.02     10.65 o 
   7 -10   5      324.46      289.35     72.88 o 
   8 -10   5      354.30      269.55    167.00 o 
   9 -10   5      357.46      363.32    105.27 o 
  10 -10   5       23.08       16.33     37.73 o 
 -10  -9   5        7.71       23.08     27.69 o 
  -9  -9   5        5.10       30.50     31.24 o 
  -8  -9   5     1360.33     1275.31     85.35 o 
  -7  -9   5     1583.72     1674.94     98.72 o 
  -6  -9   5       46.93       11.03     24.87 o 
  -5  -9   5      624.17      622.93     54.06 o 
  -4  -9   5     3232.54     3338.57    134.66 o 
  -3  -9   5      976.59      942.73     46.77 o 
  -2  -9   5     1313.64     1306.72     58.01 o 
  -1  -9   5     1441.43     1346.46     81.30 o 
   0  -9   5     1550.01     1570.24     52.17 o 
   1  -9   5     2257.29     2293.51     63.87 o 
   2  -9   5      114.20      114.18     29.72 o 
   3  -9   5     1405.83     1385.84    114.73 o 
   4  -9   5       29.41       28.91     13.12 o 
   5  -9   5     1575.32     1677.07     58.00 o 
   6  -9   5        0.66        7.38     10.55 o 
   7  -9   5       94.33       68.83     23.93 o 
   8  -9   5      212.90      186.54     74.10 o 
   9  -9   5      164.14      192.98     64.70 o 
  10  -9   5       25.49       31.92     51.46 o 
  11  -9   5      122.18       75.58     66.92 o 
 -10  -8   5      318.87      264.74    107.99 o 
  -9  -8   5       34.74       40.78     22.76 o 
  -8  -8   5     1963.49     1989.54    126.12 o 
  -7  -8   5      551.53      577.17    164.14 o 
  -6  -8   5        0.56      -11.03     36.24 o 
  -5  -8   5      249.33      251.64     36.11 o 
  -4  -8   5     2405.26     2290.51     48.55 o 
  -3  -8   5        1.73       16.12     12.65 o 
  -2  -8   5      269.02      275.13     29.04 o 
  -1  -8   5     1673.48     1652.50     74.30 o 
   0  -8   5      387.88      358.67     30.93 o 
   1  -8   5     2085.27     2140.54    102.57 o 
   2  -8   5      758.24      783.41     25.18 o 
   3  -8   5     1295.46     1359.08     43.87 o 
   4  -8   5      799.39      701.88    136.42 o 
   5  -8   5       69.48       73.48     20.16 o 
   6  -8   5       15.65        2.72     11.15 o 
   7  -8   5       44.25       46.05     19.30 o 
   8  -8   5     1220.42     1070.28     80.04 o 
   9  -8   5      182.63      179.62     79.54 o 
  10  -8   5       30.64      -12.25     51.83 o 
  11  -8   5      951.92      831.53    101.68 o 
 -11  -7   5      640.29      324.78    125.91 o 
 -10  -7   5       66.72       50.94     33.03 o 
  -9  -7   5       44.77       33.04     22.13 o 
  -8  -7   5     1498.47     1455.88    127.54 o 
  -7  -7   5      241.21      179.94     44.56 o 
  -6  -7   5      193.02      255.95     29.90 o 
  -5  -7   5     1884.32     1898.97     27.52 o 
  -4  -7   5     2925.77     2956.13     60.39 o 
  -3  -7   5      495.97      529.63     44.01 o 
  -2  -7   5       33.86       27.70      8.45 o 
  -1  -7   5     1299.16     1257.47     36.13 o 
   0  -7   5       48.49       37.96     20.61 o 
   1  -7   5     3215.25     3372.29     69.85 o 
   2  -7   5      220.72      267.79     51.57 o 
   3  -7   5      136.92      178.92     17.54 o 
   4  -7   5     1384.92     1448.35     42.79 o 
   5  -7   5     1185.19     1227.00     30.74 o 
   6  -7   5       63.23       56.94     13.10 o 
   7  -7   5      100.16       84.58     16.53 o 
   8  -7   5     2852.00     2528.10    110.78 o 
   9  -7   5     2072.96     1921.72    108.61 o 
  10  -7   5      404.60      391.64    138.67 o 
  11  -7   5     1817.62     1499.16    148.07 o 
  12  -7   5     1481.10     1725.16    213.02 o 
 -11  -6   5      333.21      312.82    113.43 o 
 -10  -6   5      120.94       53.44     84.74 o 
  -9  -6   5      170.17      186.05     63.15 o 
  -8  -6   5     1136.50     1235.48    212.39 o 
  -7  -6   5      654.01      696.46     63.27 o 
  -6  -6   5      288.25      274.91     32.47 o 
  -5  -6   5       90.39       96.42     14.59 o 
  -4  -6   5       91.52       97.90     16.41 o 
  -3  -6   5     4901.01     4679.21    140.57 o 
  -2  -6   5     2598.82     2690.09     58.90 o 
  -1  -6   5     1948.64     2136.66     49.10 o 
   0  -6   5       57.34       33.54     15.53 o 
   1  -6   5     4939.57     5042.21     78.83 o 
   2  -6   5       59.56       80.50     16.11 o 
   3  -6   5        8.97       28.34      6.38 o 
   4  -6   5      399.76      360.38     13.43 o 
   5  -6   5      229.54      220.62     16.59 o 
   6  -6   5      243.37      249.73     23.07 o 
   7  -6   5      502.80      479.81     38.87 o 
   8  -6   5     1199.44     1128.93     44.67 o 
   9  -6   5      251.28      300.35    116.53 o 
  10  -6   5      414.67      310.74    143.62 o 
  11  -6   5     2140.84     2240.26    185.06 o 
  12  -6   5     1315.72     1368.52    168.98 o 
 -12  -5   5     1087.29      992.85    101.33 o 
 -11  -5   5        5.07        5.15     13.20 o 
 -10  -5   5       42.41       28.73     28.87 o 
  -9  -5   5      437.89      399.21    110.71 o 
  -8  -5   5      831.61      908.61    133.41 o 
  -7  -5   5        9.57       11.78     25.92 o 
  -6  -5   5        8.30       43.91     27.45 o 
  -5  -5   5      977.78      956.99     39.64 o 
  -4  -5   5        4.88        2.57      4.97 o 
  -3  -5   5       31.05        9.72      7.09 o 
  -2  -5   5     1347.73     1392.54     40.33 o 
  -1  -5   5     2510.07     2549.68     35.99 o 
   0  -5   5      132.87      118.42     17.96 o 
   1  -5   5      909.89      813.17     23.00 o 
   2  -5   5     1449.20     1519.72     74.72 o 
   3  -5   5      686.41      782.94     30.92 o 
   4  -5   5      940.58      854.26     30.97 o 
   5  -5   5      712.24      648.94     35.26 o 
   6  -5   5       82.09       74.88     14.20 o 
   7  -5   5      814.20      760.67     47.72 o 
   8  -5   5     3751.02     3986.31    142.59 o 
   9  -5   5      612.23      697.91     58.85 o 
  10  -5   5       26.16       39.83     46.64 o 
  11  -5   5      794.12     1009.91     80.04 o 
  12  -5   5      664.62      867.65     96.61 o 
 -12  -4   5      983.51     1158.23    114.55 o 
 -11  -4   5       15.72       21.67     22.26 o 
 -10  -4   5       13.85       19.25     14.13 o 
  -9  -4   5      452.75      557.90     43.54 o 
  -8  -4   5       71.21       72.99     22.38 o 
  -7  -4   5      989.60     1102.56     73.35 o 
  -6  -4   5       86.47       71.20     38.79 o 
  -5  -4   5     1181.35     1090.02     45.27 o 
  -4  -4   5      166.78      183.52     45.06 o 
  -3  -4   5      997.84      856.32     24.34 o 
  -2  -4   5      196.81      175.86     35.88 o 
  -1  -4   5       55.04       93.87     14.77 o 
   0  -4   5     2698.85     2620.86     35.35 o 
   1  -4   5      385.57      304.40     14.49 o 
   2  -4   5      929.84      873.96     28.37 o 
   3  -4   5      109.02      147.19      8.47 o 
   4  -4   5     2272.01     2259.57     46.42 o 
   5  -4   5     1309.65     1160.00    109.29 o 
   6  -4   5      389.97      395.96      6.47 o 
   7  -4   5      467.99      530.05     14.90 o 
   8  -4   5     2321.73     2476.48     98.61 o 
   9  -4   5     1437.66     1405.76     61.42 o 
  10  -4   5       31.37       15.90     15.75 o 
  11  -4   5      133.48      221.30     61.73 o 
  12  -4   5      161.07      140.16     58.88 o 
 -12  -3   5      704.55      604.66     62.10 o 
 -11  -3   5      226.57      136.63     65.62 o 
 -10  -3   5      492.37      497.26     38.60 o 
  -9  -3   5      335.57      339.49     95.31 o 
  -8  -3   5      173.43      179.26     36.20 o 
  -7  -3   5     1739.16     1934.47    171.95 o 
  -6  -3   5       22.71        4.11     35.32 o 
  -5  -3   5      634.42      672.04    146.59 o 
  -4  -3   5      802.85      870.92     66.18 o 
  -3  -3   5     2486.52     2288.87     55.83 o 
  -2  -3   5      289.41      303.73     17.55 o 
  -1  -3   5      333.77      362.11     17.48 o 
   0  -3   5      115.03       60.33     13.95 o 
   1  -3   5      232.81      216.76     16.51 o 
   2  -3   5       47.95       27.12     11.53 o 
   3  -3   5      760.75      715.30     30.62 o 
   4  -3   5     9819.71     9666.66    385.52 o 
   5  -3   5     2305.52     2369.87     65.46 o 
   6  -3   5      537.94      551.74     42.06 o 
   7  -3   5     2357.69     2579.85    115.72 o 
   8  -3   5      846.86      863.15     81.92 o 
   9  -3   5       91.09      100.64     40.76 o 
  10  -3   5      122.54      125.48     36.74 o 
  11  -3   5      608.19      627.79     68.04 o 
  12  -3   5      165.15       66.30     67.17 o 
 -12  -2   5      119.28      110.47     70.02 o 
 -11  -2   5       43.48      120.36     50.84 o 
 -10  -2   5       10.25       21.40      9.64 o 
  -9  -2   5      600.82      583.48     49.79 o 
  -8  -2   5       37.06       36.21     12.18 o 
  -7  -2   5     3874.62     4059.39    111.33 o 
  -6  -2   5       99.85      106.17     25.90 o 
  -5  -2   5      127.03      178.41     34.57 o 
  -4  -2   5     3788.07     3820.59     45.49 o 
  -3  -2   5     1749.80     1713.26     42.87 o 
  -2  -2   5        8.22       18.88      4.28 o 
  -1  -2   5        1.92       10.30      4.23 o 
   0  -2   5      790.65      688.88     16.36 o 
   1  -2   5     4863.73     4634.95     81.40 o 
   2  -2   5      337.06      357.17      9.62 o 
   3  -2   5     2055.97     1925.95     74.90 o 
   4  -2   5     7967.63     8289.79    259.59 o 
   5  -2   5      165.68      144.36     37.17 o 
   6  -2   5      133.11      106.51     34.15 o 
   7  -2   5     3666.19     3754.90     95.22 o 
   8  -2   5      381.94      396.88     81.24 o 
   9  -2   5      124.65      130.04     35.14 o 
  10  -2   5      270.84      357.20     99.58 o 
  11  -2   5     1128.15     1098.03     76.60 o 
  12  -2   5       11.43        6.56     14.84 o 
 -13  -1   5      140.09      207.70    134.71 o 
 -12  -1   5       71.60      131.87     49.23 o 
 -11  -1   5        2.65       19.05     22.14 o 
 -10  -1   5      339.87      361.26     66.93 o 
  -9  -1   5     1304.66     1263.75     36.75 o 
  -8  -1   5      973.16      970.98     19.92 o 
  -7  -1   5     5418.00     5639.64     98.02 o 
  -6  -1   5       84.26       76.93      9.53 o 
  -5  -1   5     1031.10      966.31     16.57 o 
  -4  -1   5     4083.08     4064.04     47.86 o 
  -3  -1   5     1522.37     1412.62     31.97 o 
  -2  -1   5      160.79      168.20     10.35 o 
  -1  -1   5      911.02      824.64     19.52 o 
   0  -1   5    17869.73    16280.63    344.72 o 
   1  -1   5     1437.34     1432.89     30.77 o 
   2  -1   5      743.39      776.84     24.09 o 
   3  -1   5     2543.52     2602.92     71.11 o 
   4  -1   5     4868.04     4508.31     91.49 o 
   5  -1   5      301.37      300.52     21.23 o 
   6  -1   5       37.39       33.38      7.86 o 
   7  -1   5     1940.85     1960.12     46.73 o 
   8  -1   5      147.09      182.76     31.92 o 
   9  -1   5      298.94      293.30     73.60 o 
  10  -1   5      100.88      141.35     40.20 o 
  11  -1   5      568.07      637.06    148.63 o 
  12  -1   5       28.54       22.76     28.95 o 
 -13   0   5       93.67       25.85     45.40 o 
 -12   0   5      494.04      351.93     43.79 o 
 -11   0   5     1791.94     1698.69     96.12 o 
 -10   0   5     1022.41     1025.50     65.07 o 
  -9   0   5      381.97      411.40     28.07 o 
  -8   0   5      136.82      149.08     16.05 o 
  -7   0   5     2117.06     2049.74     31.42 o 
  -6   0   5      705.55      715.55     15.26 o 
  -5   0   5        1.02        6.20      5.54 o 
  -4   0   5       69.03       39.66      8.87 o 
  -3   0   5     7013.32     7214.52     74.74 o 
  -2   0   5     2142.78     2250.53     41.62 o 
  -1   0   5     4725.38     4935.20     58.98 o 
   0   0   5    22836.17    22396.40    279.18 o 
   1   0   5      883.15      841.14     23.42 o 
   2   0   5        0.64        5.55      4.43 o 
   3   0   5     8212.49     8094.14    117.95 o 
   4   0   5     6529.56     6339.16    155.80 o 
   5   0   5       91.82       93.86     10.02 o 
   6   0   5     3229.88     3250.57     65.95 o 
   7   0   5     1196.24     1240.39     43.23 o 
   8   0   5       16.48       39.29     17.52 o 
   9   0   5      134.04      133.95     49.05 o 
  10   0   5      166.28      157.99     41.27 o 
  11   0   5      660.09      676.94     52.25 o 
 -13   1   5       18.00       20.29     25.48 o 
 -12   1   5      315.55      202.50    117.27 o 
 -11   1   5     3073.18     3011.79    142.75 o 
 -10   1   5      561.95      593.16    158.34 o 
  -9   1   5        8.65        5.05      6.13 o 
  -8   1   5     1654.13     1602.22     44.11 o 
  -7   1   5     1652.28     1688.80     36.58 o 
  -6   1   5      531.24      558.72     12.67 o 
  -5   1   5       21.50       32.56      8.46 o 
  -4   1   5     2814.05     2532.33     49.10 o 
  -3   1   5     2790.84     2967.70     53.95 o 
  -2   1   5      206.49      257.93     12.69 o 
  -1   1   5     5162.00     5078.05     64.09 o 
   0   1   5    21097.38    21848.84    461.11 o 
   1   1   5     2044.02     1961.52     49.26 o 
   2   1   5       51.53       91.38     19.29 o 
   3   1   5     9492.89     9898.18    164.46 o 
   4   1   5     1024.65     1046.91     24.65 o 
   5   1   5        9.35        5.58      5.05 o 
   6   1   5      688.64      736.39     62.16 o 
   7   1   5     1091.94      978.00     69.83 o 
   8   1   5        1.94       15.87     14.10 o 
   9   1   5       79.83       37.92     16.02 o 
  10   1   5      285.16      196.75     52.16 o 
  11   1   5      582.90      538.02    137.74 o 
 -13   2   5       31.83       51.46     36.49 o 
 -12   2   5        8.37       35.26     22.39 o 
 -11   2   5     1057.32      928.02     63.09 o 
 -10   2   5      657.19      628.55     43.73 o 
  -9   2   5       47.04       25.06     14.82 o 
  -8   2   5     1319.35     1261.98     46.34 o 
  -7   2   5      506.85      485.89     12.44 o 
  -6   2   5       80.89       80.42     17.61 o 
  -5   2   5       23.49       32.30     10.28 o 
  -4   2   5     3682.52     3571.10     59.42 o 
  -3   2   5     3927.25     4069.34     74.01 o 
  -2   2   5      198.57      194.62     16.64 o 
  -1   2   5     1904.48     1796.89     54.53 o 
   0   2   5    12031.30    12048.62    252.37 o 
   1   2   5        0.75       14.53      5.07 o 
   2   2   5      253.59      303.00     17.36 o 
   3   2   5     4852.73     4982.06    101.60 o 
   4   2   5      295.62      336.36     19.55 o 
   5   2   5       76.85       58.51     12.76 o 
   6   2   5      515.37      531.90     97.34 o 
   7   2   5     1839.02     1909.36     64.99 o 
   8   2   5       36.36       27.19     21.48 o 
   9   2   5       40.17       75.12     31.91 o 
  10   2   5      257.69      290.36     94.60 o 
  11   2   5       58.03       56.23     36.97 o 
 -12   3   5        6.02        9.77     38.97 o 
 -11   3   5      554.89      631.13     58.14 o 
 -10   3   5        2.51       14.42     14.88 o 
  -9   3   5        3.64       13.31     12.16 o 
  -8   3   5      640.33      692.46     84.12 o 
  -7   3   5      212.69      212.15     10.18 o 
  -6   3   5       37.81       40.70      9.25 o 
  -5   3   5     1099.39     1039.04     28.41 o 
  -4   3   5     4712.74     4775.14    112.27 o 
  -3   3   5      423.14      422.61     14.86 o 
  -2   3   5       49.53       84.68     20.95 o 
  -1   3   5     7858.75     7916.58     86.18 o 
   0   3   5     2196.22     2131.94     65.74 o 
   1   3   5        2.05        9.73     12.32 o 
   2   3   5     3009.29     3007.22    100.39 o 
   3   3   5     3312.84     3389.35     92.57 o 
   4   3   5      216.92      190.89     41.49 o 
   5   3   5      160.98      158.33     37.15 o 
   6   3   5      777.16      759.93     47.49 o 
   7   3   5      757.43      930.53    122.21 o 
   8   3   5       70.28       44.21     22.11 o 
   9   3   5       30.36       12.90     18.45 o 
  10   3   5      374.98      402.76     56.97 o 
 -12   4   5      295.72      231.94    165.64 o 
 -11   4   5      102.76       95.62     66.68 o 
 -10   4   5      120.81      109.66     53.75 o 
  -9   4   5       74.96       68.78     25.75 o 
  -8   4   5     2701.82     2958.71    102.51 o 
  -7   4   5      561.55      499.95     18.41 o 
  -6   4   5       20.26       21.88      9.07 o 
  -5   4   5     1711.00     1726.59     40.41 o 
  -4   4   5    10024.36    10151.47    196.34 o 
  -3   4   5      536.53      535.02     28.11 o 
  -2   4   5      527.74      543.08     23.98 o 
  -1   4   5     4982.49     4961.68    156.65 o 
   0   4   5     4293.02     4092.40    165.42 o 
   1   4   5       21.57       21.71     12.04 o 
   2   4   5     1524.87     1468.06     50.77 o 
   3   4   5     2596.48     2671.73    136.60 o 
   4   4   5       59.31       69.23     29.89 o 
   5   4   5       69.10       76.36     21.32 o 
   6   4   5      562.30      541.04    104.69 o 
   7   4   5      338.05      358.28     97.73 o 
   8   4   5       79.17       43.40     32.54 o 
   9   4   5        2.95       24.81     28.59 o 
  10   4   5      350.30      339.72     87.21 o 
 -12   5   5      339.05      268.19    154.26 o 
 -11   5   5      613.19      601.05     40.31 o 
 -10   5   5       14.00       -8.06     21.72 o 
  -9   5   5      154.69      169.71     44.56 o 
  -8   5   5     2687.61     2656.45    101.74 o 
  -7   5   5      333.36      327.97     90.43 o 
  -6   5   5      783.79      801.57     45.78 o 
  -5   5   5     4022.90     4056.54     72.92 o 
  -4   5   5     2529.50     2505.00     66.33 o 
  -3   5   5      268.01      289.94     63.52 o 
  -2   5   5        1.60       14.90      8.51 o 
  -1   5   5     1339.95     1427.94     49.64 o 
   0   5   5      262.27      369.53     59.08 o 
   1   5   5       90.37      110.32     31.60 o 
   2   5   5     1956.67     1926.69     64.74 o 
   3   5   5     1273.56     1383.70     59.60 o 
   4   5   5      248.24      233.76     47.91 o 
   5   5   5      140.49      131.96     31.62 o 
   6   5   5       92.69      118.54     35.31 o 
   7   5   5      365.85      342.73     69.11 o 
   8   5   5      143.09      152.41     40.38 o 
   9   5   5      128.13      115.50     44.35 o 
 -11   6   5      199.61      162.26     59.45 o 
 -10   6   5       24.12       21.49     20.28 o 
  -9   6   5       12.26       25.20     22.82 o 
  -8   6   5     2700.77     2743.15     84.24 o 
  -7   6   5      944.38     1015.09    102.24 o 
  -6   6   5     1228.70     1250.14    114.05 o 
  -5   6   5     3575.65     3554.82    104.08 o 
  -4   6   5      253.10      276.37     70.46 o 
  -3   6   5        1.04        8.35      9.86 o 
  -2   6   5      106.26      123.00     26.73 o 
  -1   6   5     1262.88     1298.31     68.39 o 
   0   6   5       92.12      112.64     25.25 o 
   1   6   5      216.45      216.32     39.44 o 
   2   6   5     1130.53     1096.75     48.11 o 
   3   6   5      411.48      486.97     70.27 o 
   4   6   5       93.05       53.92     29.74 o 
   5   6   5      108.19      122.62     37.77 o 
   6   6   5      170.08      117.91     41.27 o 
   7   6   5        0.97       -0.95     24.62 o 
   8   6   5      133.49       63.31     46.15 o 
 -11   7   5       13.89       41.52     20.94 o 
 -10   7   5       83.70       39.07     27.21 o 
  -9   7   5      523.68      469.33    132.72 o 
  -8   7   5     4100.02     4152.11    103.60 o 
  -7   7   5        7.55       25.47     26.57 o 
  -6   7   5      708.19      697.81     48.99 o 
  -5   7   5      463.63      491.45     47.69 o 
  -4   7   5      514.10      483.47     39.60 o 
  -3   7   5      780.37      777.19     36.73 o 
  -2   7   5      410.21      323.56     72.89 o 
  -1   7   5      391.39      444.80    110.88 o 
   0   7   5       51.73       87.73     30.55 o 
   1   7   5      262.33      251.53     71.83 o 
   2   7   5      937.87      909.37     51.93 o 
   3   7   5      108.81       95.23     32.95 o 
   4   7   5       22.12       32.26     17.09 o 
   5   7   5        0.15       49.42     20.08 o 
   6   7   5      142.89      112.13     47.81 o 
   7   7   5       43.22       73.65     25.03 o 
 -10   8   5       46.49       35.65     24.01 o 
  -9   8   5     2021.98     1875.57    156.92 o 
  -8   8   5     1325.41     1317.01     88.37 o 
  -7   8   5       51.21       29.51     24.54 o 
  -6   8   5      380.35      351.85     80.85 o 
  -5   8   5     2798.52     3018.88     91.49 o 
  -4   8   5      124.80      158.46     38.98 o 
  -3   8   5       29.56       38.35     18.86 o 
  -2   8   5      459.54      658.71     88.61 o 
  -1   8   5     1124.34     1087.17     70.57 o 
   0   8   5       48.15       37.68     22.10 o 
   1   8   5        4.84       49.99     23.07 o 
   2   8   5       57.37       92.39     45.95 o 
   3   8   5       51.30       76.12     31.07 o 
   4   8   5      143.18       53.49     42.85 o 
   5   8   5       20.99       10.92     22.54 o 
   6   8   5      378.10      233.98     85.49 o 
  -9   9   5     1169.69     1243.16    193.97 o 
  -8   9   5      593.70      601.08     68.59 o 
  -7   9   5       33.61       14.04     22.40 o 
  -6   9   5      260.90      216.81     73.41 o 
  -5   9   5     1669.82     1668.22     81.64 o 
  -4   9   5        1.29       13.00     18.82 o 
  -3   9   5      284.15      208.13     48.00 o 
  -2   9   5      601.85      457.36    115.01 o 
  -1   9   5      126.54      145.70     46.83 o 
   0   9   5        4.59       32.13     24.94 o 
   1   9   5       25.76       32.62     23.90 o 
   2   9   5      148.41      166.15     59.43 o 
   3   9   5      226.32      217.02     51.77 o 
   4   9   5      164.71       71.86     29.97 o 
   5   9   5        6.13       26.74     21.22 o 
  -8  10   5      451.18      458.71     83.07 o 
  -7  10   5        2.87       21.30     20.73 o 
  -6  10   5       43.84       29.39     28.91 o 
  -5  10   5      664.24      670.54     65.43 o 
  -4  10   5        4.19       12.34     26.39 o 
  -3  10   5        1.43       21.59     14.36 o 
  -2  10   5      100.31       28.79     19.44 o 
  -1  10   5      103.96       69.96     41.54 o 
   0  10   5        4.12       12.38     24.24 o 
   1  10   5      108.41       91.17     28.12 o 
   2  10   5       56.24       47.61     40.73 o 
   3  10   5       13.04       25.96     17.56 o 
  -6  11   5      325.06      235.05     84.25 o 
  -5  11   5      343.09      300.89    136.70 o 
  -4  11   5       29.79       -8.38     38.77 o 
  -3  11   5        9.87        7.35     43.73 o 
  -2  11   5       10.43       11.52     15.11 o 
  -1  11   5       37.50       46.71     21.77 o 
   0  11   5       95.02       51.94     28.17 o 
   1  11   5       19.37       71.37     43.58 o 
  -1 -15   6       43.70       42.52     17.05 o 
   0 -15   6     1901.48     2129.49    147.20 o 
   1 -15   6      355.66      286.88     94.97 o 
   2 -15   6       15.57       14.43     15.21 o 
   3 -15   6      925.59      987.96     76.06 o 
   4 -15   6     1011.39      989.28    122.34 o 
  -4 -14   6      468.84      513.89    100.88 o 
  -3 -14   6      341.21      242.82     89.27 o 
  -2 -14   6       10.14       31.33     20.89 o 
  -1 -14   6      194.09      142.46     45.60 o 
   0 -14   6     3079.70     3471.91    219.57 o 
   1 -14   6       23.72       42.91     17.43 o 
   2 -14   6       11.88       14.62     18.93 o 
   3 -14   6      782.46      726.78     76.34 o 
   4 -14   6      270.79      241.98     74.66 o 
   5 -14   6       89.22       69.01     43.24 o 
   6 -14   6        2.37       12.06     16.26 o 
   7 -14   6      184.67      155.00     96.74 o 
  -5 -13   6       25.81        1.40     30.10 o 
  -4 -13   6      482.05      333.67    139.64 o 
  -3 -13   6      936.39     1156.19    197.12 o 
  -2 -13   6       66.93       58.15     24.74 o 
  -1 -13   6      952.69      851.34     47.33 o 
   0 -13   6     1569.85     1544.94     58.19 o 
   1 -13   6       22.04       35.61     14.43 o 
   2 -13   6      105.81       87.88     29.88 o 
   3 -13   6     1459.37     1445.61     63.51 o 
   4 -13   6      133.64       79.98     33.58 o 
   5 -13   6        0.03      -24.10     31.52 o 
   6 -13   6       12.70       19.25     15.83 o 
   7 -13   6      796.99      593.77    298.87 o 
   8 -13   6      250.05      109.23     98.96 o 
  -7 -12   6      277.10      198.79     82.56 o 
  -6 -12   6       77.45       87.27     45.74 o 
  -5 -12   6      190.67       89.47     59.26 o 
  -4 -12   6     2426.35     2316.94    108.49 o 
  -3 -12   6      301.59      264.14     67.47 o 
  -2 -12   6       16.39       24.03     24.72 o 
  -1 -12   6     2343.17     2367.05     75.28 o 
   0 -12   6     3924.21     3803.19     84.42 o 
   1 -12   6      111.94       94.86     25.36 o 
   2 -12   6      226.69      228.50     60.71 o 
   3 -12   6      449.01      592.20     43.86 o 
   4 -12   6      415.04      411.31     40.94 o 
   5 -12   6       50.92       16.36     18.38 o 
   6 -12   6      808.04      649.76     52.02 o 
   7 -12   6      953.58      639.79    229.59 o 
   8 -12   6       77.22       28.08     55.05 o 
   9 -12   6       20.02       40.45     57.77 o 
  -8 -11   6      921.44      844.33    170.65 o 
  -7 -11   6      182.19       51.23     31.05 o 
  -6 -11   6      326.33      236.79     69.22 o 
  -5 -11   6      582.52      591.93     54.01 o 
  -4 -11   6     4078.72     4418.89    346.06 o 
  -3 -11   6      499.78      473.01     38.19 o 
  -2 -11   6       45.41       59.53     24.95 o 
  -1 -11   6     2356.28     2378.47     89.08 o 
   0 -11   6     3280.50     3331.24    103.28 o 
   1 -11   6       25.93       26.76     14.94 o 
   2 -11   6        2.51       15.40     10.19 o 
   3 -11   6      814.90      918.39     44.79 o 
   4 -11   6      254.20      215.65     51.17 o 
   5 -11   6       50.45       30.79     17.54 o 
   6 -11   6     1291.66     1373.82     63.66 o 
   7 -11   6     1412.74     1205.36     91.42 o 
   8 -11   6       11.23       45.65     72.61 o 
   9 -11   6       17.50        9.40     56.28 o 
  10 -11   6      241.96      120.24     96.61 o 
  -9 -10   6       25.78       43.25     22.35 o 
  -8 -10   6     1371.63     1444.23    327.01 o 
  -7 -10   6      903.68      893.76    147.83 o 
  -6 -10   6       55.08       46.68     41.85 o 
  -5 -10   6     2471.16     2250.23    309.50 o 
  -4 -10   6     4492.76     4177.91    133.98 o 
  -3 -10   6      504.23      510.64     31.17 o 
  -2 -10   6     1708.42     1706.54     62.29 o 
  -1 -10   6     3102.68     3183.48    131.05 o 
   0 -10   6      199.71      221.96     52.07 o 
   1 -10   6      277.41      220.94     49.89 o 
   2 -10   6     1980.00     2101.66     85.53 o 
   3 -10   6     1324.63     1469.90     56.99 o 
   4 -10   6       39.87       28.37      9.18 o 
   5 -10   6      163.23      163.01     46.18 o 
   6 -10   6       75.07       67.33     17.22 o 
   7 -10   6      223.69      144.06     55.82 o 
   8 -10   6        3.62       51.58     27.34 o 
   9 -10   6      184.77      134.34     89.56 o 
  10 -10   6       54.67       84.98     77.19 o 
 -10  -9   6        4.30       12.76     30.55 o 
  -9  -9   6      240.63      233.67    111.22 o 
  -8  -9   6     2097.92     1996.92     97.12 o 
  -7  -9   6     1130.60     1110.24    114.24 o 
  -6  -9   6       31.06       29.42     32.35 o 
  -5  -9   6     1585.57     1574.43     75.95 o 
  -4  -9   6      498.07      523.30     36.87 o 
  -3  -9   6      125.29      132.42     35.66 o 
  -2  -9   6      362.93      374.04     36.33 o 
  -1  -9   6     2456.44     2471.08     69.63 o 
   0  -9   6        7.13       17.81     14.66 o 
   1  -9   6      198.75      196.13     41.99 o 
   2  -9   6     1576.96     1601.98     61.44 o 
   3  -9   6     1715.55     1823.43     76.93 o 
   4  -9   6       30.42       48.69     14.16 o 
   5  -9   6       10.63       19.22     10.39 o 
   6  -9   6      665.76      718.73     26.47 o 
   7  -9   6      281.24      278.80     35.56 o 
   8  -9   6        3.45       55.17     53.32 o 
   9  -9   6        1.38       22.89     27.59 o 
  10  -9   6       90.06       64.20     57.77 o 
  11  -9   6      101.32      108.86     50.84 o 
 -10  -8   6        0.11       27.77     36.86 o 
  -9  -8   6      710.52      616.20     50.23 o 
  -8  -8   6     3374.23     3182.35    304.80 o 
  -7  -8   6        4.93       15.18     25.71 o 
  -6  -8   6       48.82       18.88     22.33 o 
  -5  -8   6     1761.02     2013.76     97.65 o 
  -4  -8   6     1018.39      875.10     98.98 o 
  -3  -8   6       18.11       18.54      7.21 o 
  -2  -8   6     1332.30     1232.98     44.66 o 
  -1  -8   6     4594.12     4765.23    196.24 o 
   0  -8   6        1.98        4.32     13.20 o 
   1  -8   6      240.46      237.22     47.05 o 
   2  -8   6      421.75      482.95     31.94 o 
   3  -8   6     2331.39     2455.81     96.88 o 
   4  -8   6       42.42       31.34     14.80 o 
   5  -8   6       25.63       16.76     11.09 o 
   6  -8   6       70.35       59.65     22.67 o 
   7  -8   6       57.68       56.53     19.56 o 
   8  -8   6      248.29      237.73     51.26 o 
   9  -8   6       19.99       33.65     37.98 o 
  10  -8   6      503.56      364.68    168.24 o 
  11  -8   6       79.15       86.10     74.22 o 
 -11  -7   6      312.82      225.93     99.01 o 
 -10  -7   6        9.46       37.99     31.63 o 
  -9  -7   6     2208.50     2339.69    110.22 o 
  -8  -7   6     1159.79     1306.50    129.52 o 
  -7  -7   6       93.46       73.26     37.65 o 
  -6  -7   6      393.91      405.56     92.94 o 
  -5  -7   6     2089.69     2181.22     63.46 o 
  -4  -7   6      695.27      662.60     35.61 o 
  -3  -7   6       68.77       56.25     16.29 o 
  -2  -7   6      350.27      343.27     18.08 o 
  -1  -7   6      373.48      327.40     21.64 o 
   0  -7   6      516.14      589.43     34.75 o 
   1  -7   6      351.15      361.46     35.95 o 
   2  -7   6     3100.45     3053.28     79.56 o 
   3  -7   6     4190.54     4354.78    109.02 o 
   4  -7   6      714.30      659.06     23.72 o 
   5  -7   6       47.13       49.35     13.57 o 
   6  -7   6      579.04      533.04     33.59 o 
   7  -7   6       31.86        9.27     15.27 o 
   8  -7   6      242.17      246.94     63.81 o 
   9  -7   6        3.45       29.07     51.34 o 
  10  -7   6     2202.08     1810.89    137.93 o 
  11  -7   6      402.82      298.12    214.87 o 
 -11  -6   6       56.91       42.39     25.29 o 
 -10  -6   6      263.55      276.65    101.07 o 
  -9  -6   6     1677.86     1730.04     93.91 o 
  -8  -6   6     1107.29     1181.77     75.31 o 
  -7  -6   6       31.33       31.12     21.65 o 
  -6  -6   6      272.80      242.33     65.06 o 
  -5  -6   6     2481.40     2506.00     91.21 o 
  -4  -6   6       43.94       34.69      9.13 o 
  -3  -6   6        7.93       13.18      8.27 o 
  -2  -6   6      940.00      962.61     22.85 o 
  -1  -6   6     3361.27     3336.49    124.27 o 
   0  -6   6     2848.71     3280.60     53.67 o 
   1  -6   6       13.23       24.67     16.87 o 
   2  -6   6     2140.15     2353.35     98.61 o 
   3  -6   6      299.74      315.09     16.30 o 
   4  -6   6      604.57      563.28     13.88 o 
   5  -6   6      103.66      109.61     21.23 o 
   6  -6   6      122.39      132.16     11.23 o 
   7  -6   6       79.54        8.41     28.82 o 
   8  -6   6     1305.69     1355.03     50.89 o 
   9  -6   6        1.41       11.75     15.89 o 
  10  -6   6      328.83      258.17    121.72 o 
  11  -6   6      287.96      227.24    160.94 o 
 -12  -5   6     2030.62     2090.08    238.38 o 
 -11  -5   6       20.15       33.54     12.41 o 
 -10  -5   6        9.55        7.52     22.75 o 
  -9  -5   6     1232.94     1224.01     55.77 o 
  -8  -5   6      519.73      540.31    136.90 o 
  -7  -5   6       30.72       31.68     27.59 o 
  -6  -5   6      595.06      567.06     40.12 o 
  -5  -5   6      561.69      578.11     47.07 o 
  -4  -5   6       40.84       33.14     25.04 o 
  -3  -5   6        9.33       10.83      9.61 o 
  -2  -5   6      250.26      213.12     13.53 o 
  -1  -5   6     3257.39     3201.89     89.69 o 
   0  -5   6      174.13      292.73     16.63 o 
   1  -5   6      320.53      311.58     18.87 o 
   2  -5   6       52.47       97.69     19.19 o 
   3  -5   6      303.75      331.88     13.66 o 
   4  -5   6     1486.36     1467.30     27.72 o 
   5  -5   6        0.00       -1.32     18.68 o 
   6  -5   6       83.59       63.89     33.55 o 
   7  -5   6     3639.76     3407.51    146.22 o 
   8  -5   6     1582.19     1666.89     71.25 o 
   9  -5   6       41.68       36.59     20.24 o 
  10  -5   6      272.91      213.63     89.31 o 
  11  -5   6      883.91      847.49     97.73 o 
  12  -5   6      349.38      308.14    182.09 o 
 -12  -4   6     1410.41     1411.82    130.26 o 
 -11  -4   6      146.39       93.46     32.57 o 
 -10  -4   6       13.68       18.45     17.32 o 
  -9  -4   6     1090.37     1073.70     76.47 o 
  -8  -4   6       83.19       56.49     18.48 o 
  -7  -4   6       30.76       67.40     50.66 o 
  -6  -4   6      395.51      480.61    112.10 o 
  -5  -4   6     2034.77     2068.63     67.84 o 
  -4  -4   6      888.08      993.89     62.10 o 
  -3  -4   6      933.38      969.67     19.78 o 
  -2  -4   6      892.11      828.27     17.13 o 
  -1  -4   6      141.33      202.46     16.05 o 
   0  -4   6      288.23      248.49     16.37 o 
   1  -4   6      269.21      266.65     19.83 o 
   2  -4   6      339.50      254.67     29.32 o 
   3  -4   6        1.48        2.13      6.16 o 
   4  -4   6     2736.05     2734.64     89.27 o 
   5  -4   6        7.61       24.10     12.18 o 
   6  -4   6      192.73      215.14     54.98 o 
   7  -4   6     1266.10     1321.53     59.68 o 
   8  -4   6     1734.81     1907.57     78.00 o 
   9  -4   6        5.64       16.79     15.17 o 
  10  -4   6       36.58       34.00     29.13 o 
  11  -4   6      833.49      681.97     68.53 o 
  12  -4   6        5.31       50.72     29.94 o 
 -12  -3   6     1139.42     1134.85    137.31 o 
 -11  -3   6       48.15       37.36     42.55 o 
 -10  -3   6      452.25      417.07    103.17 o 
  -9  -3   6      278.12      288.41     63.09 o 
  -8  -3   6      568.43      675.67    111.48 o 
  -7  -3   6       15.70       -1.34     12.80 o 
  -6  -3   6     1077.65     1187.77     59.25 o 
  -5  -3   6     1388.46     1263.07     41.27 o 
  -4  -3   6       83.12       89.93     29.96 o 
  -3  -3   6      162.26      178.22     11.11 o 
  -2  -3   6     1973.80     1896.21     51.15 o 
  -1  -3   6      228.58      228.69     21.53 o 
   0  -3   6     2639.30     2525.58     60.58 o 
   1  -3   6      560.99      608.78     15.63 o 
   2  -3   6     1372.87     1442.62     40.00 o 
   3  -3   6     5124.33     5358.91     94.93 o 
   4  -3   6     3622.74     3536.44    110.20 o 
   5  -3   6      428.09      386.95    102.05 o 
   6  -3   6       54.80       59.32     35.90 o 
   7  -3   6      954.95      959.07     49.59 o 
   8  -3   6     1204.91     1222.80     74.96 o 
   9  -3   6       81.91      122.34     32.41 o 
  10  -3   6      226.55      265.88     84.96 o 
  11  -3   6      255.02      300.23    150.42 o 
 -12  -2   6      208.43      146.22     90.92 o 
 -11  -2   6       25.71       45.40     21.28 o 
 -10  -2   6      252.10      227.07    105.39 o 
  -9  -2   6     1312.81     1521.40     43.43 o 
  -8  -2   6       60.04       61.27     26.47 o 
  -7  -2   6      553.51      608.99     65.75 o 
  -6  -2   6     1115.48     1185.03     47.79 o 
  -5  -2   6        8.04       12.60      3.69 o 
  -4  -2   6      118.67      117.08     10.45 o 
  -3  -2   6      113.82       93.44      9.57 o 
  -2  -2   6     1196.21     1094.26     37.78 o 
  -1  -2   6       50.77       55.39      8.99 o 
   0  -2   6     8448.66     7978.78     86.42 o 
   1  -2   6     1548.88     1645.29     42.33 o 
   2  -2   6       14.79       19.72      7.18 o 
   3  -2   6     6824.92     6798.78    101.47 o 
   4  -2   6     1386.77     1266.05     45.00 o 
   5  -2   6      202.48      227.56     51.59 o 
   6  -2   6     1120.50     1032.45     86.10 o 
   7  -2   6     1638.65     1483.49     72.74 o 
   8  -2   6       14.26       27.71     14.02 o 
   9  -2   6      450.48      376.56     87.34 o 
  10  -2   6      205.76      240.28     68.51 o 
  11  -2   6      820.84      817.27    172.50 o 
 -12  -1   6        2.42       21.90     42.06 o 
 -11  -1   6        2.24       12.99     18.31 o 
 -10  -1   6      308.35      326.08    137.81 o 
  -9  -1   6     3944.74     4165.67    129.76 o 
  -8  -1   6     2514.64     2350.16     80.13 o 
  -7  -1   6      485.53      485.85     12.91 o 
  -6  -1   6     1972.34     1935.47     42.54 o 
  -5  -1   6      584.76      575.45     19.32 o 
  -4  -1   6     1726.24     1684.97     36.75 o 
  -3  -1   6     1025.10     1081.51     29.69 o 
  -2  -1   6      964.32      998.79     28.61 o 
  -1  -1   6        8.49       17.07      5.38 o 
   0  -1   6     6234.18     6359.90     75.94 o 
   1  -1   6      113.52      121.48     11.75 o 
   2  -1   6       78.26      109.81      6.68 o 
   3  -1   6     9813.99     9811.42     97.87 o 
   4  -1   6     3265.56     3189.88     71.81 o 
   5  -1   6      166.67      140.64     63.38 o 
   6  -1   6     2146.51     2156.24     95.87 o 
   7  -1   6     1841.60     1904.78     81.53 o 
   8  -1   6       38.52       64.00     22.82 o 
   9  -1   6      207.50      183.83     45.90 o 
  10  -1   6      615.98      643.02    102.32 o 
  11  -1   6      462.69      577.46     64.20 o 
 -12   0   6      952.33      677.52    234.91 o 
 -11   0   6      117.08       62.96     27.21 o 
 -10   0   6      303.73      291.20    116.03 o 
  -9   0   6     3329.88     3324.88    106.33 o 
  -8   0   6      310.87      318.98     18.70 o 
  -7   0   6     2870.17     2869.91     54.49 o 
  -6   0   6     1281.15     1285.10     35.12 o 
  -5   0   6        6.05       -1.00      7.63 o 
  -4   0   6     1164.19     1031.14     31.24 o 
  -3   0   6      521.99      515.95     17.04 o 
  -2   0   6     4858.96     5259.23     65.94 o 
  -1   0   6      753.44      724.67     23.37 o 
   0   0   6     2365.75     2235.29     55.27 o 
   1   0   6      130.24      121.16     27.35 o 
   2   0   6     1061.09     1106.22     40.05 o 
   3   0   6     4393.06     4144.02    176.09 o 
   4   0   6      438.10      439.65     17.64 o 
   5   0   6       79.01       71.02     13.52 o 
   6   0   6     1892.16     1874.22     57.94 o 
   7   0   6     1801.95     1705.63     92.22 o 
   8   0   6      270.46      308.31     71.50 o 
   9   0   6       42.87       46.70     21.46 o 
  10   0   6     1156.42     1225.65     85.93 o 
  11   0   6      403.45      243.61    107.29 o 
 -12   1   6      540.75      365.54    170.34 o 
 -11   1   6       47.89       33.15     45.77 o 
 -10   1   6      253.20      221.80     59.13 o 
  -9   1   6     1588.17     1476.21     43.27 o 
  -8   1   6        6.65       16.71     11.43 o 
  -7   1   6      158.02      142.96     12.58 o 
  -6   1   6      137.60      116.35     18.74 o 
  -5   1   6       32.71       36.51      9.23 o 
  -4   1   6      800.43      759.01     24.86 o 
  -3   1   6      215.02      264.14     19.89 o 
  -2   1   6       77.22      132.23     24.57 o 
  -1   1   6     8796.81     8813.60    259.65 o 
   0   1   6     4782.36     4777.04     58.34 o 
   1   1   6      249.01      327.78     19.74 o 
   2   1   6     1243.89     1240.07     25.71 o 
   3   1   6     2500.20     2318.14     87.09 o 
   4   1   6       65.28       56.79     16.41 o 
   5   1   6        0.02        7.75      5.86 o 
   6   1   6     1469.09     1391.06    152.09 o 
   7   1   6     1533.68     1550.05     55.21 o 
   8   1   6      253.83      105.80     67.97 o 
   9   1   6        1.20        5.26     29.87 o 
  10   1   6     1512.19     1483.10    104.43 o 
 -12   2   6        1.75       24.86     54.55 o 
 -11   2   6        0.52       32.53     45.28 o 
 -10   2   6      612.27      689.52     59.87 o 
  -9   2   6      277.34      248.77     65.86 o 
  -8   2   6      223.16      204.78     36.68 o 
  -7   2   6      142.37      143.08     34.52 o 
  -6   2   6     1702.43     1751.66     60.22 o 
  -5   2   6      652.60      626.39     20.75 o 
  -4   2   6     3324.62     3365.29    158.25 o 
  -3   2   6      732.90      749.70     25.81 o 
  -2   2   6       77.09       68.83     17.87 o 
  -1   2   6     5324.82     5323.46    165.17 o 
   0   2   6      410.94      394.08     19.44 o 
   1   2   6      137.66      144.23     36.67 o 
   2   2   6     2338.58     2373.98     47.82 o 
   3   2   6     4061.54     3783.13    176.59 o 
   4   2   6      575.19      546.10     29.16 o 
   5   2   6      520.54      623.31     31.34 o 
   6   2   6     1545.45     1689.52     45.89 o 
   7   2   6     2302.03     2196.68     74.75 o 
   8   2   6        3.42        2.96     24.28 o 
   9   2   6       24.68       18.01     28.27 o 
  10   2   6     1482.15     1505.09    101.18 o 
 -12   3   6      145.84      132.49    122.47 o 
 -11   3   6       13.55       17.57     23.63 o 
 -10   3   6      386.28      349.42     32.74 o 
  -9   3   6        7.79       20.76     14.32 o 
  -8   3   6      349.84      336.25     93.78 o 
  -7   3   6       30.68       28.68     12.80 o 
  -6   3   6       27.30       28.50      6.53 o 
  -5   3   6     3673.52     3592.75     81.30 o 
  -4   3   6     3514.24     3557.07     78.95 o 
  -3   3   6        2.80       14.90     12.91 o 
  -2   3   6      887.01      914.71     34.12 o 
  -1   3   6     5055.76     5304.28    126.05 o 
   0   3   6     3061.23     2967.63    111.85 o 
   1   3   6        3.78        6.71     10.00 o 
   2   3   6      834.48      890.65     48.86 o 
   3   3   6     1857.52     1740.76     68.57 o 
   4   3   6        6.23        3.23     27.35 o 
   5   3   6       71.19       59.75     19.23 o 
   6   3   6      849.94      852.85     40.63 o 
   7   3   6      977.84      906.19    121.41 o 
   8   3   6        0.03       12.80     28.88 o 
   9   3   6       80.35       54.26     21.06 o 
 -12   4   6      509.34      384.59    203.12 o 
 -11   4   6       26.58        4.58     39.58 o 
 -10   4   6       13.21       16.89     18.19 o 
  -9   4   6      139.33      110.32     38.55 o 
  -8   4   6     1029.96     1048.21    122.84 o 
  -7   4   6      168.84      191.53     64.41 o 
  -6   4   6       55.13       56.39     15.94 o 
  -5   4   6     1215.64     1262.11     42.46 o 
  -4   4   6      671.37      711.62     31.98 o 
  -3   4   6       29.52       40.77     18.08 o 
  -2   4   6     1642.00     1684.20     51.95 o 
  -1   4   6      627.08      654.60     33.14 o 
   0   4   6      213.81      265.49     25.58 o 
   1   4   6      717.20      768.81     44.14 o 
   2   4   6       22.13       48.68     21.18 o 
   3   4   6     1679.91     1684.90    113.87 o 
   4   4   6      167.65      112.87     53.46 o 
   5   4   6       73.47       67.64     22.90 o 
   6   4   6     1993.67     2025.92     67.68 o 
   7   4   6      693.59      749.33    277.16 o 
   8   4   6      102.36       85.31     40.69 o 
   9   4   6        9.27       13.69     27.66 o 
 -11   5   6       39.30      -17.19     38.72 o 
 -10   5   6      205.18      173.04     60.89 o 
  -9   5   6      461.05      440.30     34.09 o 
  -8   5   6      151.97      151.09     35.21 o 
  -7   5   6      274.18      227.38     75.85 o 
  -6   5   6       69.65       43.73     14.26 o 
  -5   5   6     5005.39     5503.26    168.08 o 
  -4   5   6     1071.43     1129.73     51.18 o 
  -3   5   6     4138.46     4173.98     97.52 o 
  -2   5   6      886.16      898.56     50.50 o 
  -1   5   6      266.80      232.33     40.63 o 
   0   5   6      294.72      267.95     51.58 o 
   1   5   6        4.99       19.52     16.41 o 
   2   5   6       28.96       44.03     17.60 o 
   3   5   6     1849.45     1917.94     78.64 o 
   4   5   6      117.93       90.41     21.97 o 
   5   5   6      271.80      247.12     47.49 o 
   6   5   6     1103.32     1068.75    107.84 o 
   7   5   6      257.05      150.38     65.78 o 
   8   5   6       53.70       40.58     29.81 o 
 -11   6   6      104.48       71.13     34.02 o 
 -10   6   6       21.61       22.65     23.24 o 
  -9   6   6      212.92      274.71     78.72 o 
  -8   6   6      843.48      867.49     47.08 o 
  -7   6   6      238.06      214.11     56.83 o 
  -6   6   6     1043.62     1060.23     63.07 o 
  -5   6   6     4723.69     4703.05     91.89 o 
  -4   6   6        9.02        6.12     10.78 o 
  -3   6   6      888.16      843.91     37.99 o 
  -2   6   6     1194.26     1273.75     98.94 o 
  -1   6   6       22.84       30.41     22.48 o 
   0   6   6       62.50       54.00     19.25 o 
   1   6   6      242.16      246.70     52.62 o 
   2   6   6     1317.70     1304.50     62.64 o 
   3   6   6      436.80      408.27     90.76 o 
   4   6   6       53.00       26.59     23.24 o 
   5   6   6      243.84      166.27     58.16 o 
   6   6   6     1128.53     1161.68     69.14 o 
   7   6   6       91.07       85.43     48.55 o 
 -10   7   6        3.79       14.88     22.74 o 
  -9   7   6      550.57      521.03    167.54 o 
  -8   7   6      639.29      553.79    153.06 o 
  -7   7   6        5.82       17.90     19.46 o 
  -6   7   6     1920.97     1772.41    170.28 o 
  -5   7   6     1065.70     1128.58     62.11 o 
  -4   7   6       79.04       68.59     24.28 o 
  -3   7   6      143.34      107.22     26.28 o 
  -2   7   6     3618.18     3811.46     87.07 o 
  -1   7   6     2416.10     2433.84     83.37 o 
   0   7   6        0.19       14.32     21.25 o 
   1   7   6       83.93       96.97     23.06 o 
   2   7   6     1957.28     1969.96    168.06 o 
   3   7   6     1124.93     1226.49     61.74 o 
   4   7   6        5.82       20.16     20.29 o 
   5   7   6      159.32      149.61     45.78 o 
   6   7   6      858.04      961.98     99.58 o 
  -9   8   6     2124.19     2277.79    271.65 o 
  -8   8   6      222.25      188.10     53.58 o 
  -7   8   6      309.51      163.35     51.97 o 
  -6   8   6      691.04      726.35     89.25 o 
  -5   8   6     1310.44     1458.06     75.64 o 
  -4   8   6      137.01      134.81     30.83 o 
  -3   8   6        0.85       11.92     10.88 o 
  -2   8   6      948.42      969.45     40.66 o 
  -1   8   6      937.99      944.16     45.95 o 
   0   8   6        0.74       -1.60     19.08 o 
   1   8   6       52.26       29.56     24.29 o 
   2   8   6      781.53      910.30     61.95 o 
   3   8   6      131.01       95.58     38.62 o 
   4   8   6       83.92       62.67     30.99 o 
   5   8   6      347.22      203.72     82.55 o 
  -8   9   6      127.74       57.02     26.23 o 
  -7   9   6      127.84      107.80     46.50 o 
  -6   9   6      703.51      783.62    148.57 o 
  -5   9   6      411.96      394.28    144.65 o 
  -4   9   6        5.16       31.09     23.87 o 
  -3   9   6        1.46       -3.89     19.36 o 
  -2   9   6      918.97      967.22     49.16 o 
  -1   9   6      998.27     1013.26     51.13 o 
   0   9   6       62.96       83.68     22.10 o 
   1   9   6      135.72      131.74     41.85 o 
   2   9   6      922.22      800.47     63.68 o 
   3   9   6       11.19       28.95     21.09 o 
   4   9   6        3.61       34.86     22.73 o 
  -6  10   6      481.06      624.57    118.20 o 
  -5  10   6      731.13      754.10     70.93 o 
  -4  10   6        0.15       44.73     26.76 o 
  -3  10   6      119.06       89.73     27.01 o 
  -2  10   6     1754.27     2055.72    181.35 o 
  -1  10   6      468.75      360.86    106.88 o 
   0  10   6       40.97       39.76     20.08 o 
   1  10   6      432.22      324.65    120.99 o 
   2  10   6      258.28      161.32     46.42 o 
  -1 -15   7      437.97      256.60     98.31 o 
   0 -15   7      379.60      260.79     94.15 o 
   1 -15   7       64.40       37.05     26.56 o 
   2 -15   7      123.18       78.84     40.04 o 
   3 -15   7      577.01      570.10     76.35 o 
   4 -15   7       28.71       46.05     42.47 o 
  -4 -14   7      503.67      501.79     91.23 o 
  -3 -14   7      177.83      145.97    102.30 o 
  -2 -14   7       72.98       59.27     45.33 o 
  -1 -14   7      575.43      627.43     75.66 o 
   0 -14   7      832.78      758.88     42.76 o 
   1 -14   7       65.90       56.50     21.42 o 
   2 -14   7       31.37       42.16     23.62 o 
   3 -14   7     2085.43     2074.59    101.97 o 
   4 -14   7       61.51       64.31     27.48 o 
   5 -14   7       74.38       66.46     32.10 o 
   6 -14   7      649.56      397.09    285.26 o 
  -5 -13   7      500.06      321.11    138.17 o 
  -4 -13   7      812.37      457.65    143.04 o 
  -3 -13   7       47.71       66.86     39.38 o 
  -2 -13   7        4.76        0.07     17.93 o 
  -1 -13   7     2213.96     2243.90     73.40 o 
   0 -13   7     1814.59     1742.26     97.89 o 
   1 -13   7       47.53       44.81     15.92 o 
   2 -13   7      835.51      847.26     94.18 o 
   3 -13   7     3139.21     3424.88     92.83 o 
   4 -13   7      126.57      129.82     56.68 o 
   5 -13   7        8.72       11.75     16.60 o 
   6 -13   7       68.80       34.14     57.77 o 
   7 -13   7      442.80      440.01    183.33 o 
   8 -13   7       17.15       38.35     69.77 o 
  -7 -12   7      156.13      142.91     55.27 o 
  -6 -12   7       40.53       48.38     46.44 o 
  -5 -12   7      329.58      313.80    117.38 o 
  -4 -12   7      421.78      348.98     96.13 o 
  -3 -12   7       43.80       33.78     17.90 o 
  -2 -12   7       38.68       66.81     20.91 o 
  -1 -12   7     2207.56     2314.11     66.27 o 
   0 -12   7     1306.98     1301.37     59.97 o 
   1 -12   7      128.41      114.75     27.81 o 
   2 -12   7      605.49      535.55     41.04 o 
   3 -12   7     2431.84     2581.76     72.65 o 
   4 -12   7      136.53      177.12     41.05 o 
   5 -12   7       32.76       15.61     15.32 o 
   6 -12   7     1492.33     1479.36    117.39 o 
   7 -12   7     1381.34     1414.67    253.71 o 
   8 -12   7      156.37      155.74    102.92 o 
   9 -12   7       78.86       62.96     52.20 o 
  -8 -11   7      516.39      338.70    157.72 o 
  -7 -11   7        7.68       23.65     59.75 o 
  -6 -11   7        9.32       13.34     36.24 o 
  -5 -11   7     1039.31      998.61    188.09 o 
  -4 -11   7     1870.75     1803.58    146.84 o 
  -3 -11   7        6.73       10.29     15.95 o 
  -2 -11   7      288.97      272.92     61.72 o 
  -1 -11   7      531.36      491.78     63.57 o 
   0 -11   7     1475.44     1390.90    102.26 o 
   1 -11   7       85.26       75.11     26.18 o 
   2 -11   7      270.13      264.76     60.10 o 
   3 -11   7     1887.20     1819.53     62.60 o 
   4 -11   7       62.16       65.51     22.61 o 
   5 -11   7      317.30      340.73     67.62 o 
   6 -11   7     1353.04     1413.44     63.63 o 
   7 -11   7      558.43      552.09    225.51 o 
   8 -11   7       12.14       21.52     33.89 o 
   9 -11   7      116.05       64.57     66.80 o 
  -9 -10   7      213.21      117.33     67.33 o 
  -8 -10   7      542.33      576.58     54.43 o 
  -7 -10   7       24.89       42.68     35.13 o 
  -6 -10   7       34.00       37.04     33.15 o 
  -5 -10   7     2480.63     2495.57     89.68 o 
  -4 -10   7      341.13      360.15     24.28 o 
  -3 -10   7      233.81      201.04     59.47 o 
  -2 -10   7       16.30       18.27     12.90 o 
  -1 -10   7       21.97       17.82     15.44 o 
   0 -10   7      574.53      612.70     87.73 o 
   1 -10   7      153.63      162.16     30.35 o 
   2 -10   7     1057.59     1034.09     47.55 o 
   3 -10   7     1002.03     1114.07    108.06 o 
   4 -10   7       53.82       52.23     19.02 o 
   5 -10   7        7.89        8.49     11.16 o 
   6 -10   7     2842.45     2732.41    159.27 o 
   7 -10   7      310.69      280.10     38.78 o 
   8 -10   7        1.44       31.54     31.79 o 
   9 -10   7      531.45      446.94    156.86 o 
  10 -10   7      456.03      604.66    277.34 o 
  -9  -9   7      414.71      521.06     86.72 o 
  -8  -9   7      430.66      325.81    124.08 o 
  -7  -9   7       70.46       73.22     55.94 o 
  -6  -9   7      356.88      264.67     64.23 o 
  -5  -9   7     1495.85     1623.38    209.31 o 
  -4  -9   7        6.27       -9.85     22.96 o 
  -3  -9   7       32.93       31.06     20.97 o 
  -2  -9   7      966.72     1023.92     57.59 o 
  -1  -9   7     1492.74     1514.41     43.96 o 
   0  -9   7       26.39       37.64     19.06 o 
   1  -9   7      634.88      657.13     34.41 o 
   2  -9   7     2477.06     2396.30     93.23 o 
   3  -9   7     2885.93     2967.65    142.47 o 
   4  -9   7        5.68       18.76     12.58 o 
   5  -9   7      523.40      535.71     38.32 o 
   6  -9   7     4253.94     4349.98    141.18 o 
   7  -9   7      516.77      516.79     37.74 o 
   8  -9   7       17.03       37.61     41.81 o 
   9  -9   7       58.48       63.71     42.68 o 
  10  -9   7      378.81      456.34    190.75 o 
 -10  -8   7        8.88       44.26     38.07 o 
  -9  -8   7     1006.71      760.26    187.09 o 
  -8  -8   7      480.69      461.52     46.85 o 
  -7  -8   7        0.06        3.05     30.37 o 
  -6  -8   7     1324.04     1289.15    114.92 o 
  -5  -8   7      981.33     1189.49     98.59 o 
  -4  -8   7      592.85      598.56     52.08 o 
  -3  -8   7      179.75      158.95     29.01 o 
  -2  -8   7     2030.29     1957.29     78.33 o 
  -1  -8   7     2314.56     2295.32    143.48 o 
   0  -8   7      201.09      253.24     58.05 o 
   1  -8   7       97.73      139.75     37.50 o 
   2  -8   7     2220.12     2142.68     77.58 o 
   3  -8   7     5120.56     4970.83    171.92 o 
   4  -8   7        0.61       21.91      8.66 o 
   5  -8   7     1128.68     1116.50     69.08 o 
   6  -8   7      842.24      870.38     42.83 o 
   7  -8   7        8.55        9.82     12.87 o 
   8  -8   7      231.84      179.06     50.27 o 
   9  -8   7       34.68       81.40     53.93 o 
  10  -8   7      198.32      176.03    124.94 o 
  11  -8   7       86.26       94.88     43.67 o 
 -11  -7   7       27.63       11.98     17.77 o 
 -10  -7   7       23.08       15.70     23.26 o 
  -9  -7   7     2658.82     2621.70    117.14 o 
  -8  -7   7      263.43      227.68     83.75 o 
  -7  -7   7       73.51       91.40     36.34 o 
  -6  -7   7      469.10      551.15     57.46 o 
  -5  -7   7      661.19      830.07    118.57 o 
  -4  -7   7       20.04       17.45      6.32 o 
  -3  -7   7        1.25        7.00      8.83 o 
  -2  -7   7      756.23      731.79     48.36 o 
  -1  -7   7     1691.95     1666.49     55.34 o 
   0  -7   7        0.35       -9.38     16.47 o 
   1  -7   7      274.30      224.56     43.56 o 
   2  -7   7     6113.55     6318.29    155.97 o 
   3  -7   7     1940.38     2097.40     81.30 o 
   4  -7   7      631.57      611.84     18.70 o 
   5  -7   7      755.35      729.57     23.87 o 
   6  -7   7      690.87      687.01     79.42 o 
   7  -7   7      147.27       82.70     29.90 o 
   8  -7   7       14.47       27.56     14.12 o 
   9  -7   7       44.41       53.19     37.36 o 
  10  -7   7        0.43       60.99     29.94 o 
  11  -7   7      552.15      325.59    164.15 o 
 -11  -6   7        3.87       22.38     21.63 o 
 -10  -6   7      237.78      206.31     77.60 o 
  -9  -6   7     3382.87     3355.10    115.61 o 
  -8  -6   7      548.37      555.80    120.61 o 
  -7  -6   7        7.48        5.92     24.03 o 
  -6  -6   7     1629.37     1804.47    135.57 o 
  -5  -6   7      905.42     1119.04     95.38 o 
  -4  -6   7      431.63      425.42     14.30 o 
  -3  -6   7        5.64       12.07     10.75 o 
  -2  -6   7     4921.78     4869.83    102.09 o 
  -1  -6   7     2327.33     2266.53     52.45 o 
   0  -6   7      561.67      546.40     26.46 o 
   1  -6   7      200.11      191.43     34.66 o 
   2  -6   7     2330.65     2200.97     43.25 o 
   3  -6   7       84.86      106.52     21.12 o 
   4  -6   7      279.88      276.12     14.21 o 
   5  -6   7      271.70      210.14     70.45 o 
   6  -6   7      587.33      613.69     38.21 o 
   7  -6   7      697.62      648.95     38.88 o 
   8  -6   7      154.71      172.47     37.91 o 
   9  -6   7      217.51      241.37     81.50 o 
  10  -6   7       42.36       20.91     47.63 o 
  11  -6   7      269.65      247.16    124.82 o 
 -11  -5   7       51.31       44.10     17.56 o 
 -10  -5   7      139.06      173.05     53.56 o 
  -9  -5   7     2112.39     2338.36    103.83 o 
  -8  -5   7      640.97      574.43     62.19 o 
  -7  -5   7       40.01       58.49     23.17 o 
  -6  -5   7      187.31      196.12     59.59 o 
  -5  -5   7     2450.29     2402.51    100.02 o 
  -4  -5   7        1.09      -10.33     22.76 o 
  -3  -5   7       59.86       95.99     16.36 o 
  -2  -5   7     6647.45     6435.90     96.69 o 
  -1  -5   7     2108.11     2138.92     50.81 o 
   0  -5   7      143.02      188.86     38.35 o 
   1  -5   7     1541.55     1424.21     41.09 o 
   2  -5   7     2768.16     2764.28     63.58 o 
   3  -5   7       51.65       61.29      5.94 o 
   4  -5   7        6.20        5.80     14.06 o 
   5  -5   7     1655.92     1752.13     65.75 o 
   6  -5   7        4.25        2.49     20.19 o 
   7  -5   7      840.90      939.39     56.23 o 
   8  -5   7       13.44       -4.42     41.69 o 
   9  -5   7      523.44      388.18    139.44 o 
  10  -5   7       39.61       42.55     55.42 o 
  11  -5   7      376.36      263.12    167.12 o 
 -12  -4   7      228.25      277.34     79.66 o 
 -11  -4   7      105.67       71.01     37.21 o 
 -10  -4   7      683.94      727.94     61.48 o 
  -9  -4   7     1409.85     1474.64     53.55 o 
  -8  -4   7      107.35      113.85     27.83 o 
  -7  -4   7      152.79      150.59     31.48 o 
  -6  -4   7     1339.19     1353.43     52.20 o 
  -5  -4   7     3843.63     4118.69    390.34 o 
  -4  -4   7        0.43        1.31      6.48 o 
  -3  -4   7     1010.10      977.44     21.56 o 
  -2  -4   7     2337.38     2374.46     53.57 o 
  -1  -4   7     2574.77     2619.48     58.74 o 
   0  -4   7        4.41       15.78     11.41 o 
   1  -4   7     1785.16     1642.77     64.64 o 
   2  -4   7      495.66      458.39     22.00 o 
   3  -4   7     2153.75     2116.17     39.85 o 
   4  -4   7      649.83      600.11     32.81 o 
   5  -4   7     2486.26     2655.62     84.77 o 
   6  -4   7       46.02       59.17     28.09 o 
   7  -4   7     2141.82     2108.86    112.14 o 
   8  -4   7       10.30        8.65     17.61 o 
   9  -4   7      550.46      531.98     71.50 o 
  10  -4   7      446.46      414.60    134.41 o 
  11  -4   7      209.77      173.56    105.52 o 
 -12  -3   7      398.50      535.63     59.38 o 
 -11  -3   7       62.99       68.78     69.03 o 
 -10  -3   7      634.56      648.99     55.64 o 
  -9  -3   7      370.21      456.30     74.19 o 
  -8  -3   7       96.87      103.31     25.19 o 
  -7  -3   7      518.33      579.07     96.92 o 
  -6  -3   7     7196.95     7157.03    181.73 o 
  -5  -3   7     1873.83     1774.28     64.25 o 
  -4  -3   7      360.40      381.63     16.96 o 
  -3  -3   7     1485.78     1489.75     33.99 o 
  -2  -3   7     8791.90     8931.85     74.27 o 
  -1  -3   7       10.57       15.57      9.23 o 
   0  -3   7       51.17       66.91     18.83 o 
   1  -3   7     2041.36     2015.54     45.62 o 
   2  -3   7     1608.95     1761.03     39.62 o 
   3  -3   7     1512.31     1653.31     68.00 o 
   4  -3   7       37.83       36.61     23.81 o 
   5  -3   7      624.34      693.35     36.29 o 
   6  -3   7       47.19       52.77     25.74 o 
   7  -3   7     1651.50     1596.26     72.25 o 
   8  -3   7      274.07      244.60     59.87 o 
   9  -3   7        8.93       -1.80     19.90 o 
  10  -3   7      636.08      682.57    102.24 o 
  11  -3   7       78.32       46.02     66.55 o 
 -12  -2   7       87.34       65.81     54.92 o 
 -11  -2   7       87.90       84.61     44.29 o 
 -10  -2   7       21.95        7.86     15.93 o 
  -9  -2   7     1016.14     1036.80     44.13 o 
  -8  -2   7      637.22      632.97     55.79 o 
  -7  -2   7      217.63      277.00     24.26 o 
  -6  -2   7     6735.79     6680.96    113.15 o 
  -5  -2   7     1378.05     1334.75     31.45 o 
  -4  -2   7      971.69      979.63     23.14 o 
  -3  -2   7     2046.52     1987.52     43.68 o 
  -2  -2   7      885.09      781.96     22.32 o 
  -1  -2   7      152.99      144.70     24.51 o 
   0  -2   7      687.31      720.09     23.48 o 
   1  -2   7     3501.93     3670.57     84.08 o 
   2  -2   7     3538.03     3663.07     48.00 o 
   3  -2   7      750.92      703.59     21.32 o 
   4  -2   7        7.61       -1.83     14.40 o 
   5  -2   7      206.11      244.76     54.05 o 
   6  -2   7       72.76       98.42     33.01 o 
   7  -2   7      376.14      498.01     49.56 o 
   8  -2   7      535.70      467.83    105.46 o 
   9  -2   7       15.40       15.75     23.39 o 
  10  -2   7      974.19     1081.96     74.09 o 
  11  -2   7      266.58      177.85     65.13 o 
 -12  -1   7       88.03       54.18     55.91 o 
 -11  -1   7      276.59      294.17    172.69 o 
 -10  -1   7      523.92      596.62    128.77 o 
  -9  -1   7     3583.65     3897.19    241.90 o 
  -8  -1   7      319.81      321.98     25.74 o 
  -7  -1   7     1273.00     1273.32     39.70 o 
  -6  -1   7     8159.59     8450.33    144.16 o 
  -5  -1   7      766.96      785.53     15.81 o 
  -4  -1   7        4.01        6.73      5.09 o 
  -3  -1   7     1788.18     1722.32     39.34 o 
  -2  -1   7     1596.24     1448.03     37.03 o 
  -1  -1   7       94.50      115.91     23.88 o 
   0  -1   7       57.00       54.08     12.83 o 
   1  -1   7     4959.67     5065.53     71.33 o 
   2  -1   7        0.74        4.87      6.41 o 
   3  -1   7     2034.81     1913.82     33.62 o 
   4  -1   7      155.83      150.59     12.15 o 
   5  -1   7       55.31       79.54     29.91 o 
   6  -1   7      653.22      670.39     40.64 o 
   7  -1   7      340.35      315.12     80.07 o 
   8  -1   7      106.93       80.70     31.75 o 
   9  -1   7      218.63      141.78     50.14 o 
  10  -1   7     1149.38     1155.97     85.38 o 
  11  -1   7      235.14      159.48     62.92 o 
 -12   0   7       18.77       21.28     45.28 o 
 -11   0   7      191.70      120.36     35.50 o 
 -10   0   7     3356.06     3606.06    213.26 o 
  -9   0   7     1590.10     1349.37    119.74 o 
  -8   0   7        8.02        8.75      8.27 o 
  -7   0   7     1149.54     1127.37     56.93 o 
  -6   0   7     3526.77     3503.75     66.09 o 
  -5   0   7       58.48       70.09     18.46 o 
  -4   0   7      214.15      193.43     14.09 o 
  -3   0   7      390.60      353.24     22.98 o 
  -2   0   7       15.74       11.38      8.91 o 
  -1   0   7      742.49      692.93     26.48 o 
   0   0   7       99.00       80.78     16.87 o 
   1   0   7       15.50       23.54      7.64 o 
   2   0   7       28.95       35.79      7.53 o 
   3   0   7     1059.90      956.45     59.02 o 
   4   0   7       14.66        9.02      7.24 o 
   5   0   7      336.59      309.31     28.04 o 
   6   0   7     1092.04     1236.05     51.15 o 
   7   0   7      163.65      162.99     35.69 o 
   8   0   7       14.91       17.98     11.23 o 
   9   0   7      119.84      108.71     53.13 o 
  10   0   7      970.54      974.72    178.94 o 
 -12   1   7      165.60      197.18     75.21 o 
 -11   1   7        2.25       21.90     17.07 o 
 -10   1   7     1125.54     1019.81     71.75 o 
  -9   1   7      260.12      287.86    129.76 o 
  -8   1   7       21.97       26.14      8.92 o 
  -7   1   7     1146.93     1165.14     39.69 o 
  -6   1   7     1203.96     1161.44     32.39 o 
  -5   1   7      149.74      141.24     31.42 o 
  -4   1   7       44.79       38.18     12.89 o 
  -3   1   7     3349.34     3447.97     98.90 o 
  -2   1   7      795.92      822.76     33.27 o 
  -1   1   7     1831.36     1887.30     60.44 o 
   0   1   7        3.26       10.02      7.36 o 
   1   1   7     1194.16     1013.16     29.92 o 
   2   1   7      398.85      414.68     16.47 o 
   3   1   7     1002.55      976.60     28.19 o 
   4   1   7      159.07      135.62     17.43 o 
   5   1   7      167.84      182.04     39.33 o 
   6   1   7     1935.39     2024.70    125.31 o 
   7   1   7      223.55      315.18     93.56 o 
   8   1   7       86.19       41.07     28.58 o 
   9   1   7      283.79       89.17     49.85 o 
  10   1   7      882.81     1013.69     92.62 o 
 -12   2   7      356.96      207.33    114.30 o 
 -11   2   7       90.52       48.86     41.19 o 
 -10   2   7     1549.41     1479.61     91.66 o 
  -9   2   7        0.40        4.61     10.55 o 
  -8   2   7        0.84       10.68      9.88 o 
  -7   2   7     1062.93     1075.39     51.57 o 
  -6   2   7      391.25      351.56     57.88 o 
  -5   2   7     1099.92     1032.73     57.98 o 
  -4   2   7       24.95       42.50     18.66 o 
  -3   2   7      310.57      382.44     30.33 o 
  -2   2   7       47.90       38.70     13.67 o 
  -1   2   7     1842.91     1854.02     78.76 o 
   0   2   7       29.13       38.18     15.91 o 
   1   2   7       70.68       51.57     18.60 o 
   2   2   7      342.50      394.42     25.73 o 
   3   2   7     2010.05     1871.60     95.13 o 
   4   2   7      903.81      839.76     33.96 o 
   5   2   7      510.13      501.41     86.19 o 
   6   2   7     2140.13     2101.73     96.95 o 
   7   2   7      232.70       92.25     97.85 o 
   8   2   7      245.82      241.48     71.50 o 
   9   2   7      642.86      496.32    159.53 o 
 -12   3   7       25.56      234.91     48.12 o 
 -11   3   7      290.99      376.55    120.24 o 
 -10   3   7      804.67      944.72     67.17 o 
  -9   3   7       34.01       23.51     11.71 o 
  -8   3   7      111.62      111.16     37.86 o 
  -7   3   7      396.32      439.18     23.88 o 
  -6   3   7       53.76       43.41     16.61 o 
  -5   3   7      288.38      294.89     64.33 o 
  -4   3   7      137.73      148.45     23.16 o 
  -3   3   7     1705.54     1661.43     95.44 o 
  -2   3   7      114.65      133.21     24.81 o 
  -1   3   7      509.74      514.52     24.69 o 
   0   3   7      457.98      490.58     33.55 o 
   1   3   7      124.13      161.19     42.80 o 
   2   3   7       47.59       68.53     15.85 o 
   3   3   7      161.58      139.44     41.74 o 
   4   3   7     1355.12     1341.00    122.09 o 
   5   3   7      238.87      180.34     43.73 o 
   6   3   7     1824.31     1727.91     87.36 o 
   7   3   7      117.38       27.34     63.71 o 
   8   3   7      140.10      144.98     58.78 o 
   9   3   7      571.24      616.84    139.98 o 
 -11   4   7      583.70      769.18     85.97 o 
 -10   4   7        4.98       41.07     36.86 o 
  -9   4   7        5.85       -0.39     34.51 o 
  -8   4   7      482.55      452.61     40.23 o 
  -7   4   7      368.75      299.89     82.89 o 
  -6   4   7      134.10      138.46     28.31 o 
  -5   4   7      147.95      129.93     42.36 o 
  -4   4   7       62.29       47.98     17.00 o 
  -3   4   7      560.36      566.03     41.23 o 
  -2   4   7     3067.74     3299.18    120.06 o 
  -1   4   7     1244.37     1254.59     78.55 o 
   0   4   7     1903.04     1890.76    125.97 o 
   1   4   7        4.64        9.19     15.15 o 
   2   4   7      654.29      663.97     43.99 o 
   3   4   7      885.22      752.58     47.86 o 
   4   4   7        1.59       32.01     18.78 o 
   5   4   7      683.34      692.01     51.40 o 
   6   4   7     1487.28     1535.90     69.03 o 
   7   4   7      124.90      111.38     36.07 o 
   8   4   7      332.19      204.97     57.74 o 
 -11   5   7      400.44      265.96    191.74 o 
 -10   5   7       88.32       95.00     52.57 o 
  -9   5   7      427.03      414.72     41.60 o 
  -8   5   7        7.71        3.08     18.70 o 
  -7   5   7        4.62       11.76     21.28 o 
  -6   5   7        6.44        7.36      9.29 o 
  -5   5   7     1999.20     2000.36     64.80 o 
  -4   5   7       20.59       34.58     15.50 o 
  -3   5   7      279.02      267.18     52.85 o 
  -2   5   7     1049.56     1020.04     56.36 o 
  -1   5   7     1914.14     1992.75     72.01 o 
   0   5   7       64.42       65.70     27.86 o 
   1   5   7      198.24      212.92     58.00 o 
   2   5   7     2105.87     2159.08    123.47 o 
   3   5   7      216.75      212.21     39.57 o 
   4   5   7       59.11       44.54     29.71 o 
   5   5   7     1076.99     1039.35     74.06 o 
   6   5   7      737.31      770.11    205.48 o 
   7   5   7       65.42       46.61     33.74 o 
 -10   6   7       20.53       19.45     19.67 o 
  -9   6   7      549.96      388.44    134.16 o 
  -8   6   7       25.36       26.03     17.28 o 
  -7   6   7      213.41       97.60     40.77 o 
  -6   6   7       34.60       42.45     21.99 o 
  -5   6   7      161.73      131.86     33.51 o 
  -4   6   7      440.39      369.05     90.56 o 
  -3   6   7       48.47       44.16     17.43 o 
  -2   6   7      543.24      556.41     41.41 o 
  -1   6   7      519.92      513.87     52.60 o 
   0   6   7        1.81       -2.51     21.09 o 
   1   6   7      661.08      604.93     72.74 o 
   2   6   7     3396.15     3473.43     87.84 o 
   3   6   7      241.76      246.86     64.11 o 
   4   6   7        2.03       16.36     16.49 o 
   5   6   7     1489.12     1563.08     84.84 o 
   6   6   7     1382.61     1707.41    211.22 o 
  -9   7   7      525.13      550.18     77.01 o 
  -8   7   7      135.50      134.27     47.91 o 
  -7   7   7       11.15       33.74     21.51 o 
  -6   7   7      702.11      714.91    114.12 o 
  -5   7   7      880.72      952.95     55.68 o 
  -4   7   7       65.31       50.02     20.87 o 
  -3   7   7       41.56       80.86     29.56 o 
  -2   7   7     1351.71     1454.97     65.99 o 
  -1   7   7      157.81      187.77     53.54 o 
   0   7   7      483.39      417.13     96.00 o 
   1   7   7      306.29      275.41     73.08 o 
   2   7   7     1623.46     1659.06    181.77 o 
   3   7   7      164.30      148.41     45.74 o 
   4   7   7       60.31       37.74     19.18 o 
   5   7   7      562.84      445.94    134.96 o 
  -8   8   7       22.14       42.92     27.57 o 
  -7   8   7        2.45       35.37     19.82 o 
  -6   8   7      432.68      340.32    103.19 o 
  -5   8   7      405.19      430.42    116.91 o 
  -4   8   7        8.65       -0.55     13.60 o 
  -3   8   7        9.82       11.65     14.02 o 
  -2   8   7     1390.65     1450.84    103.02 o 
  -1   8   7      252.53      198.51     40.57 o 
   0   8   7       10.18       15.11     17.65 o 
   1   8   7     1551.96     1625.83    100.53 o 
   2   8   7     1361.92     1416.08     94.71 o 
   3   8   7      225.58      195.53     64.68 o 
   4   8   7      333.31      175.54     53.08 o 
  -7   9   7        1.72       33.32     26.57 o 
  -6   9   7      540.12      587.16    122.09 o 
  -5   9   7      416.58      311.32    121.34 o 
  -4   9   7       53.90       78.36     36.60 o 
  -3   9   7       60.43       27.39     18.16 o 
  -2   9   7     2152.98     2366.35    136.25 o 
  -1   9   7        8.05       43.37     19.48 o 
   0   9   7      147.12      164.56     44.83 o 
   1   9   7     2115.29     2362.60     95.72 o 
   2   9   7      427.64      282.36    101.69 o 
  -3  10   7      255.59      109.73     75.36 o 
  -2  10   7     1562.50     1542.80    128.28 o 
  -1 -15   8       66.93       44.85     26.86 o 
   0 -15   8        3.05       35.51     18.42 o 
   1 -15   8      350.68      250.49     83.60 o 
   2 -15   8        0.76       26.61     15.88 o 
   3 -15   8      762.52      730.76     79.59 o 
   4 -15   8        1.24       16.97     31.14 o 
  -4 -14   8      120.46       96.65     50.41 o 
  -3 -14   8      184.98      142.41     51.83 o 
  -2 -14   8        1.38       19.08     21.41 o 
  -1 -14   8      383.00      255.73     77.20 o 
   0 -14   8        0.12       26.39     16.63 o 
   1 -14   8      613.14      561.03     72.55 o 
   2 -14   8      326.96      197.21     59.38 o 
   3 -14   8     1329.92     1291.85     91.06 o 
   4 -14   8        0.82       31.40     16.64 o 
   5 -14   8       47.48       90.43     54.68 o 
   6 -14   8     2183.88     2091.44    253.84 o 
  -5 -13   8      160.10       87.72     47.35 o 
  -4 -13   8      194.71      137.62     53.77 o 
  -3 -13   8      283.01      273.90     93.50 o 
  -2 -13   8      146.48       74.98     58.57 o 
  -1 -13   8      523.66      508.95     32.91 o 
   0 -13   8        0.17       23.12     15.69 o 
   1 -13   8      128.64      127.31     33.59 o 
   2 -13   8       83.21       66.12     27.77 o 
   3 -13   8      758.76      772.26     59.77 o 
   4 -13   8        0.59        2.63     14.70 o 
   5 -13   8       59.61       44.15     29.77 o 
   6 -13   8     1242.46     1096.01    251.24 o 
   7 -13   8      165.50      141.52     96.12 o 
  -7 -12   8       53.64       30.74     21.28 o 
  -6 -12   8      307.08      377.73     91.48 o 
  -5 -12   8       42.08       43.14     35.76 o 
  -4 -12   8        2.29       16.58     36.00 o 
  -3 -12   8      777.23      846.11    120.67 o 
  -2 -12   8       21.98       24.98     13.80 o 
  -1 -12   8      512.35      493.69    102.60 o 
   0 -12   8       83.81       73.47     25.29 o 
   1 -12   8      307.16      322.42     80.61 o 
   2 -12   8       28.69       45.49     17.29 o 
   3 -12   8      413.50      373.73     98.85 o 
   4 -12   8        1.40       16.32     17.06 o 
   5 -12   8      197.05      184.59     45.35 o 
   6 -12   8      912.91      809.02    311.98 o 
   7 -12   8      674.43      487.02    216.36 o 
   8 -12   8       12.36       12.25     38.72 o 
  -8 -11   8      107.07       70.31     37.92 o 
  -7 -11   8      260.86      294.52    104.77 o 
  -6 -11   8       21.27       25.85     15.99 o 
  -5 -11   8      261.69      238.00     61.80 o 
  -4 -11   8      141.29      122.34     64.86 o 
  -3 -11   8      299.23      260.21     29.47 o 
  -2 -11   8      179.95      161.79     37.15 o 
  -1 -11   8     1163.97     1126.97     44.17 o 
   0 -11   8        0.35       30.30     18.28 o 
   1 -11   8      345.32      327.99     64.91 o 
   2 -11   8      661.45      749.64     79.02 o 
   3 -11   8      161.88      154.16     40.17 o 
   4 -11   8       19.59        9.41     12.60 o 
   5 -11   8      151.76      129.33     40.01 o 
   6 -11   8     1471.02     1418.54     82.73 o 
   7 -11   8      240.27      209.92     77.19 o 
   8 -11   8        9.19       68.41     48.12 o 
   9 -11   8     1220.42     1066.69    299.24 o 
  -9 -10   8       34.66       47.61     20.71 o 
  -8 -10   8       17.16        9.62     27.15 o 
  -7 -10   8      311.16      202.51    137.43 o 
  -6 -10   8       97.12       95.04     49.52 o 
  -5 -10   8      159.33      116.02     59.92 o 
  -4 -10   8       80.54       74.13     42.06 o 
  -3 -10   8       72.41      103.30     27.87 o 
  -2 -10   8       43.04       25.71     19.38 o 
  -1 -10   8      745.22      820.99     49.46 o 
   0 -10   8       44.57       31.69     19.01 o 
   1 -10   8       14.84       19.88     20.91 o 
   2 -10   8     2183.47     2380.94    107.99 o 
   3 -10   8      760.50      767.71     37.02 o 
   4 -10   8        2.02        0.43     11.31 o 
   5 -10   8     1149.77     1080.22    123.65 o 
   6 -10   8     4269.74     4351.09    121.26 o 
   7 -10   8       87.16      104.88     34.21 o 
   8 -10   8      328.45      300.10    162.55 o 
   9 -10   8     1109.69     1171.34    122.47 o 
  10 -10   8      284.75      214.13    145.97 o 
  -9  -9   8      311.01      216.97    105.16 o 
  -8  -9   8        0.86       35.79     25.11 o 
  -7  -9   8      338.61      345.43     79.55 o 
  -6  -9   8      244.87      208.01     66.52 o 
  -5  -9   8      929.12      882.70     71.76 o 
  -4  -9   8       69.38       37.57     38.35 o 
  -3  -9   8      537.25      644.27    122.52 o 
  -2  -9   8      230.41      328.42     72.28 o 
  -1  -9   8       78.44       62.97     16.31 o 
   0  -9   8        9.90        8.30     10.75 o 
   1  -9   8      128.50      164.32     30.67 o 
   2  -9   8     2064.12     2070.60     79.68 o 
   3  -9   8      852.53      817.30     65.22 o 
   4  -9   8      379.08      403.98     26.15 o 
   5  -9   8      342.30      372.86     30.57 o 
   6  -9   8     3569.89     3567.80    313.03 o 
   7  -9   8      121.35      102.12     36.20 o 
   8  -9   8        3.73       45.15     71.01 o 
   9  -9   8      923.29      729.23    328.06 o 
  10  -9   8        7.01       20.53     50.72 o 
 -10  -8   8        1.12        5.67     23.07 o 
  -9  -8   8      125.23      104.10     84.18 o 
  -8  -8   8      260.91      228.08     68.71 o 
  -7  -8   8      211.90      157.53     38.02 o 
  -6  -8   8     1081.90      957.76     58.51 o 
  -5  -8   8     1190.78     1245.46     68.78 o 
  -4  -8   8      240.29      216.59     16.26 o 
  -3  -8   8       36.66       26.53      7.85 o 
  -2  -8   8     1140.69     1208.02     35.97 o 
  -1  -8   8      308.27      292.58     60.09 o 
   0  -8   8      325.50      399.34     56.87 o 
   1  -8   8     1235.52     1157.87     41.86 o 
   2  -8   8     2601.40     2708.68     91.43 o 
   3  -8   8      539.29      498.39     77.18 o 
   4  -8   8        0.30       28.50     15.54 o 
   5  -8   8      897.98      987.17     39.49 o 
   6  -8   8     1597.34     1619.34     51.13 o 
   7  -8   8      106.45       66.56     38.01 o 
   8  -8   8       79.74       63.74     28.10 o 
   9  -8   8      635.81      504.34    227.61 o 
  10  -8   8       11.26       33.52     48.49 o 
 -10  -7   8        0.53       10.39     23.50 o 
  -9  -7   8      785.96      758.33     54.86 o 
  -8  -7   8      262.95      166.68     58.08 o 
  -7  -7   8        4.24       17.00     19.34 o 
  -6  -7   8      652.26      683.68     50.63 o 
  -5  -7   8     1096.03     1149.84     61.71 o 
  -4  -7   8       39.60       31.88     10.18 o 
  -3  -7   8      177.75      191.81     33.73 o 
  -2  -7   8     3363.17     3535.96     75.06 o 
  -1  -7   8      816.87      750.10     34.88 o 
   0  -7   8        3.06       12.66     10.43 o 
   1  -7   8     1871.14     1897.09     60.05 o 
   2  -7   8     2111.17     2136.13     44.78 o 
   3  -7   8      239.17      247.72     29.89 o 
   4  -7   8      249.05      244.36     21.28 o 
   5  -7   8     1825.93     1896.08     85.83 o 
   6  -7   8      556.59      547.90     46.88 o 
   7  -7   8       37.08       52.33     16.98 o 
   8  -7   8      364.10      369.28     49.60 o 
   9  -7   8     1343.10     1258.31    100.45 o 
  10  -7   8        5.95        5.44     32.04 o 
 -11  -6   8       79.06       64.61     28.82 o 
 -10  -6   8      315.03      223.04     95.49 o 
  -9  -6   8      719.16      822.87     85.66 o 
  -8  -6   8      118.02      101.46     61.48 o 
  -7  -6   8       99.40      110.48     37.02 o 
  -6  -6   8     2035.76     2016.10    105.47 o 
  -5  -6   8     1149.02     1053.96    104.03 o 
  -4  -6   8        5.62        5.84      7.78 o 
  -3  -6   8      469.06      470.04     18.85 o 
  -2  -6   8     8238.80     8430.16    142.36 o 
  -1  -6   8      263.82      293.71     54.80 o 
   0  -6   8        1.58       28.35     14.71 o 
   1  -6   8     4425.64     4535.48    109.62 o 
   2  -6   8     4617.48     4543.50     89.13 o 
   3  -6   8        3.28       11.06      6.31 o 
   4  -6   8     1202.72     1285.53     31.61 o 
   5  -6   8     1130.01     1267.98     58.56 o 
   6  -6   8       30.88       26.25     15.29 o 
   7  -6   8      397.48      354.26     82.11 o 
   8  -6   8      554.68      607.13     85.60 o 
   9  -6   8      699.29      758.31    148.26 o 
  10  -6   8       54.28      118.14     47.01 o 
  11  -6   8       19.02       48.12     59.38 o 
 -11  -5   8      200.44      150.00     51.27 o 
 -10  -5   8       26.05       26.67     24.24 o 
  -9  -5   8      766.28      809.19     93.33 o 
  -8  -5   8       18.32       25.68     16.92 o 
  -7  -5   8      143.51      158.06     36.44 o 
  -6  -5   8     1723.10     1866.92     95.83 o 
  -5  -5   8      395.21      419.01     35.97 o 
  -4  -5   8     1308.16     1304.13     60.26 o 
  -3  -5   8     1218.46     1186.06     44.94 o 
  -2  -5   8     8407.39     8417.08    165.60 o 
  -1  -5   8      774.45      755.08     30.21 o 
   0  -5   8      158.96      130.32     36.73 o 
   1  -5   8     5431.73     5585.93    130.66 o 
   2  -5   8     2404.56     2351.63     49.67 o 
   3  -5   8      393.98      365.42     23.48 o 
   4  -5   8      540.67      510.33     41.19 o 
   5  -5   8     2833.37     2825.39    161.87 o 
   6  -5   8       24.88       30.10     16.96 o 
   7  -5   8        0.18       12.60     23.75 o 
   8  -5   8     1593.17     1634.88    134.34 o 
   9  -5   8      349.80      283.83     75.12 o 
  10  -5   8       26.61       45.68     23.73 o 
  11  -5   8        3.40       14.35     26.97 o 
 -11  -4   8      157.58      142.26     80.78 o 
 -10  -4   8      383.42      442.62     38.27 o 
  -9  -4   8     1297.13     1542.78     81.20 o 
  -8  -4   8       27.16       18.12     17.38 o 
  -7  -4   8       19.14       34.06     15.08 o 
  -6  -4   8     1443.21     1458.01     61.85 o 
  -5  -4   8     1839.16     1905.24     95.25 o 
  -4  -4   8      399.77      358.44     15.55 o 
  -3  -4   8     7807.36     7611.66    165.74 o 
  -2  -4   8     8704.69     8787.14    194.25 o 
  -1  -4   8      233.26      255.31     21.29 o 
   0  -4   8      840.08      868.04     23.04 o 
   1  -4   8     4065.97     4120.64     85.36 o 
   2  -4   8      944.86      968.28     42.66 o 
   3  -4   8     1505.19     1403.81     62.81 o 
   4  -4   8     1969.83     1995.82     84.28 o 
   5  -4   8     6817.34     7332.56    361.95 o 
   6  -4   8      525.93      458.74    112.14 o 
   7  -4   8       38.54       27.54     13.74 o 
   8  -4   8     1012.36     1013.92     62.27 o 
   9  -4   8       75.06       44.56     23.71 o 
  10  -4   8       95.49       52.82     36.74 o 
  11  -4   8      183.18      165.51     72.12 o 
 -12  -3   8       31.70       27.83     27.46 o 
 -11  -3   8        2.42       22.51     29.81 o 
 -10  -3   8     1518.10     1531.60     66.06 o 
  -9  -3   8      197.91      172.31     43.43 o 
  -8  -3   8       41.20       52.01     17.86 o 
  -7  -3   8      353.81      370.39    102.99 o 
  -6  -3   8     9113.53     9385.19    450.96 o 
  -5  -3   8     2095.88     2079.85     24.50 o 
  -4  -3   8      886.57      857.05     28.52 o 
  -3  -3   8     8086.63     8201.64    157.06 o 
  -2  -3   8     2926.31     2844.71     60.88 o 
  -1  -3   8      253.50      289.26     17.16 o 
   0  -3   8      464.26      444.46     19.51 o 
   1  -3   8     2386.27     2157.82     53.42 o 
   2  -3   8     2207.14     2250.15     70.24 o 
   3  -3   8     1658.14     1643.61     62.40 o 
   4  -3   8     2304.62     2527.99    190.07 o 
   5  -3   8     6574.85     6735.12    271.99 o 
   6  -3   8        5.73        6.88     14.83 o 
   7  -3   8      332.12      288.90     84.19 o 
   8  -3   8     1036.66     1132.56     67.57 o 
   9  -3   8       55.58       62.73     31.21 o 
  10  -3   8       28.18       36.10     18.80 o 
 -12  -2   8       99.99       40.57     31.42 o 
 -11  -2   8      133.13      124.20     70.26 o 
 -10  -2   8       22.38      -10.89     41.94 o 
  -9  -2   8      345.53      310.91     78.41 o 
  -8  -2   8        4.22      -17.25     18.03 o 
  -7  -2   8      668.09      637.20     31.92 o 
  -6  -2   8     8656.47     8619.38    136.09 o 
  -5  -2   8     1822.59     1827.39     39.86 o 
  -4  -2   8      235.56      234.67     25.21 o 
  -3  -2   8     4992.40     5242.51    105.40 o 
  -2  -2   8     2570.79     2500.28     66.40 o 
  -1  -2   8       31.28       22.60     11.15 o 
   0  -2   8      111.03      100.03     19.18 o 
   1  -2   8     3010.44     3002.84     68.04 o 
   2  -2   8      183.85      188.32     11.31 o 
   3  -2   8       21.79       23.41      8.27 o 
   4  -2   8      489.71      541.27     33.36 o 
   5  -2   8     1197.48     1152.68     54.25 o 
   6  -2   8       40.86       56.48     28.51 o 
   7  -2   8       44.87      101.14     28.06 o 
   8  -2   8      812.73      880.85     89.56 o 
   9  -2   8       17.71       36.94     21.22 o 
  10  -2   8       21.44       28.56     26.83 o 
 -12  -1   8        0.25      -40.70     40.70 o 
 -11  -1   8      431.86      262.50    136.69 o 
  -9  -1   8       39.57       39.95     18.21 o 
  -8  -1   8      205.09      193.36     50.37 o 
  -7  -1   8     1940.54     1865.18     94.18 o 
  -6  -1   8     1444.93     1518.42     37.57 o 
  -5  -1   8      516.67      531.62     21.36 o 
  -4  -1   8      841.80      847.17     43.14 o 
  -3  -1   8     4332.20     4417.56    117.65 o 
  -2  -1   8     1105.45     1091.07     29.63 o 
  -1  -1   8      172.43      202.09     36.25 o 
   0  -1   8      625.12      585.55     19.43 o 
   1  -1   8      890.35      917.59     27.90 o 
   2  -1   8        4.36        7.59      4.56 o 
   3  -1   8      607.48      599.07     16.86 o 
   4  -1   8      923.10      964.24     40.67 o 
   5  -1   8      172.86      169.64     40.89 o 
   6  -1   8      150.67      128.29     41.89 o 
   7  -1   8      140.07      111.70     35.08 o 
   8  -1   8      355.42      264.07     84.46 o 
   9  -1   8       31.24       33.85     21.71 o 
  10  -1   8      446.33      315.20    106.70 o 
 -12   0   8      187.26      190.26     65.32 o 
 -11   0   8      884.74      923.32     98.34 o 
 -10   0   8     1253.93     1232.08    187.90 o 
  -9   0   8      440.29      407.97    120.12 o 
  -8   0   8       34.78       37.17     14.23 o 
  -7   0   8     1058.07     1021.96     30.46 o 
  -6   0   8     1009.39      955.93     52.64 o 
  -5   0   8       73.51       50.87     14.14 o 
  -4   0   8      157.09      163.69     30.83 o 
  -3   0   8     1191.89     1239.35     44.33 o 
  -2   0   8      109.99      118.46     21.82 o 
  -1   0   8      301.11      308.61     22.22 o 
   0   0   8      629.21      666.20     26.04 o 
   1   0   8     4239.48     4339.72    168.68 o 
   2   0   8      112.58      108.96     23.12 o 
   3   0   8      225.94      207.40     26.19 o 
   4   0   8     2770.21     2784.05     98.75 o 
   5   0   8      364.85      371.99     98.49 o 
   6   0   8       31.31       36.61     33.65 o 
   7   0   8      323.00      288.38     74.21 o 
   8   0   8      401.06      390.84     74.15 o 
   9   0   8       48.41       28.16     25.75 o 
  10   0   8      288.68      227.78     67.60 o 
 -11   1   8      537.67      570.89     56.90 o 
 -10   1   8     1827.77     1675.93    105.52 o 
  -9   1   8       53.07       52.70     58.02 o 
  -8   1   8      318.69      274.24     25.09 o 
  -7   1   8     3233.79     3346.58     88.28 o 
  -6   1   8      538.67      494.30     32.99 o 
  -5   1   8      356.24      398.78     30.26 o 
  -4   1   8     1021.43     1071.11     36.07 o 
  -3   1   8     1730.76     1561.02     84.41 o 
  -2   1   8      454.82      480.80     35.42 o 
  -1   1   8       88.33      107.88     18.42 o 
   0   1   8     1222.84     1182.72     46.07 o 
   1   1   8     1080.51     1170.20     41.68 o 
   2   1   8       86.99       79.00     22.24 o 
   3   1   8       13.52        7.97     12.58 o 
   4   1   8        5.92       -6.36     11.59 o 
   5   1   8       18.43       14.19     21.57 o 
   6   1   8      527.20      586.11    142.81 o 
   7   1   8      332.44      331.94     74.35 o 
   8   1   8      543.18      548.21    142.54 o 
   9   1   8      245.67      184.56     96.49 o 
 -11   2   8      703.60      838.46     88.20 o 
 -10   2   8     1902.62     2003.12    164.28 o 
  -9   2   8      116.54      134.84     53.81 o 
  -8   2   8      856.25      752.11     86.78 o 
  -7   2   8      421.42      454.33     29.33 o 
  -6   2   8       20.70       18.90     10.73 o 
  -5   2   8       98.46       99.66     25.15 o 
  -4   2   8      224.24      251.24     47.19 o 
  -3   2   8     2181.89     2081.13     53.22 o 
  -2   2   8        3.79       17.05     13.47 o 
  -1   2   8      483.72      498.29     35.39 o 
   0   2   8     3462.75     3383.26     82.58 o 
   1   2   8        2.80        2.79     16.99 o 
   2   2   8       16.80       10.93     11.43 o 
   3   2   8      181.26      261.03     59.13 o 
   4   2   8      261.62      201.22     51.35 o 
   5   2   8        8.38       22.45     17.42 o 
   6   2   8      116.51      105.30     38.44 o 
   7   2   8      109.57       69.82     32.47 o 
   8   2   8       54.26       43.95     23.83 o 
   9   2   8      369.51      228.41     83.62 o 
 -11   3   8     1589.97     2011.78    176.40 o 
 -10   3   8      720.30      688.53    167.37 o 
  -9   3   8        5.54       39.21     28.20 o 
  -8   3   8      458.75      378.72    107.19 o 
  -7   3   8      637.61      595.17    103.79 o 
  -6   3   8      155.17      181.55     38.41 o 
  -5   3   8       37.68       35.01     14.04 o 
  -4   3   8      338.62      348.09     70.95 o 
  -3   3   8     2203.66     2240.09     82.24 o 
  -2   3   8      226.58      240.13     56.16 o 
  -1   3   8      429.68      568.02     59.33 o 
   0   3   8      452.79      541.23     67.71 o 
   1   3   8      871.11      888.19     58.23 o 
   2   3   8     1715.88     1870.84    133.59 o 
   3   3   8      207.08      180.50     42.51 o 
   4   3   8        8.19       -4.47     14.29 o 
   5   3   8      278.62      284.13     65.56 o 
   6   3   8     1292.03     1390.34     75.63 o 
   7   3   8        5.90       17.70     16.16 o 
   8   3   8       88.59       59.91     35.07 o 
 -11   4   8      995.94      901.18    129.76 o 
 -10   4   8      198.57      174.42     90.06 o 
  -9   4   8        9.53        5.61     21.59 o 
  -8   4   8      128.09      119.92     43.04 o 
  -7   4   8      297.70      278.86    108.86 o 
  -6   4   8      155.19      117.69     33.90 o 
  -5   4   8     1128.79     1021.10     50.02 o 
  -4   4   8      377.02      377.06     61.67 o 
  -3   4   8     1528.19     1584.60     67.66 o 
  -2   4   8      962.43      889.34     70.90 o 
  -1   4   8      110.70       79.43     23.49 o 
   0   4   8      797.09      836.73     40.18 o 
   1   4   8      773.32      776.00     37.04 o 
   2   4   8      510.10      520.20     44.56 o 
   3   4   8      283.84      214.13     39.91 o 
   4   4   8       24.00       33.50     18.08 o 
   5   4   8      758.57      907.12    139.54 o 
   6   4   8      330.37      345.08     73.30 o 
   7   4   8       42.98       38.27     27.13 o 
 -10   5   8       84.43       51.83     39.46 o 
  -9   5   8       29.08        5.79     15.89 o 
  -8   5   8      305.61      255.78     90.62 o 
  -7   5   8      725.70      783.34    107.62 o 
  -6   5   8        9.02       10.32     16.59 o 
  -5   5   8      653.90      673.68     49.48 o 
  -4   5   8     2217.22     2123.62    105.87 o 
  -3   5   8      993.49     1042.73     38.82 o 
  -2   5   8      643.62      607.56     30.04 o 
  -1   5   8       65.96       50.94     16.23 o 
   0   5   8      937.01      955.87     41.90 o 
   1   5   8      106.20       74.59     25.20 o 
   2   5   8      393.77      365.88     68.82 o 
   3   5   8      133.68      146.46     49.96 o 
   4   5   8        0.63       26.89     13.90 o 
   5   5   8      924.14      837.19    181.47 o 
   6   5   8      228.74       94.37     83.75 o 
  -9   6   8       43.35       24.73     24.33 o 
  -8   6   8      145.75       93.31     61.79 o 
  -7   6   8     1584.59     1525.35    154.20 o 
  -6   6   8        1.46       13.64     15.96 o 
  -5   6   8      214.20      191.41     42.62 o 
  -4   6   8      101.73      107.62     36.06 o 
  -3   6   8        8.52       32.11     23.84 o 
  -2   6   8      488.12      597.38     57.06 o 
  -1   6   8        0.10       15.22     18.80 o 
   0   6   8      523.33      458.07     85.89 o 
   1   6   8      442.36      503.84     49.56 o 
   2   6   8      654.75      567.68     59.42 o 
   3   6   8      220.05      143.74     41.38 o 
   4   6   8      277.76      228.30     47.95 o 
   5   6   8     1019.54     1137.03     92.65 o 
  -8   7   8      180.79      102.99     49.84 o 
  -7   7   8      474.10      462.59     56.42 o 
  -6   7   8       83.29       83.43     37.14 o 
  -5   7   8       27.15       38.27     23.22 o 
  -4   7   8      326.63      270.36     58.84 o 
  -3   7   8       71.58       43.42     21.85 o 
  -2   7   8      153.39      163.14     41.18 o 
  -1   7   8      149.74      121.75     27.42 o 
   0   7   8      147.49      191.46     43.29 o 
   1   7   8     1045.03     1028.23     49.26 o 
   2   7   8      315.25      201.55     61.44 o 
   3   7   8       22.58       46.26     18.15 o 
   4   7   8      295.59      240.08     82.72 o 
  -7   8   8      271.88      228.56     70.63 o 
  -6   8   8       87.27       58.90     33.04 o 
  -5   8   8      135.66      116.28     49.77 o 
  -4   8   8      726.51      789.93     57.27 o 
  -3   8   8      161.64       99.72     30.69 o 
  -2   8   8      788.47      770.72     82.88 o 
  -1   8   8      188.99      175.95     48.88 o 
   0   8   8       18.63       44.84     21.43 o 
   1   8   8      729.17      755.39     76.26 o 
   2   8   8      360.72      268.22     74.31 o 
  -4   9   8       26.88       22.49     12.60 o 
  -3   9   8      252.89      117.28     67.52 o 
  -2   9   8      188.71      144.03     68.03 o 
  -1   9   8      105.74      110.42     50.12 o 
  -1 -15   9      142.93      122.36     52.32 o 
   0 -15   9      212.71      112.18     39.41 o 
   1 -15   9      996.05     1040.18     77.10 o 
   2 -15   9       40.18       29.77     29.47 o 
   3 -15   9       13.81       16.59     11.38 o 
  -3 -14   9      621.37      470.76     97.35 o 
  -2 -14   9        1.11       20.06     22.76 o 
  -1 -14   9       46.99       47.27     26.43 o 
   0 -14   9      655.07      600.26     39.93 o 
   1 -14   9      839.79      991.09     66.39 o 
   2 -14   9       14.24       30.45     19.57 o 
   3 -14   9      221.52      158.21     67.15 o 
   4 -14   9      580.62      567.05     39.19 o 
   5 -14   9      481.96      309.50    188.65 o 
  -5 -13   9      110.75       75.23     35.11 o 
  -4 -13   9      420.43      356.16    103.74 o 
  -3 -13   9      901.83     1052.92    103.92 o 
  -2 -13   9      158.19      127.83     56.88 o 
  -1 -13   9       85.20       80.41     68.84 o 
   0 -13   9      921.12      969.78     49.79 o 
   1 -13   9      401.69      416.82     45.17 o 
   2 -13   9       42.52       36.50     17.59 o 
   3 -13   9       47.92       34.07     17.74 o 
   4 -13   9      472.53      484.64     43.11 o 
   5 -13   9       10.90       24.86     13.98 o 
   6 -13   9      448.79      487.27    127.79 o 
   7 -13   9        0.17      -13.98     56.16 o 
  -6 -12   9      219.26      136.12     71.07 o 
  -5 -12   9        2.53       41.08     33.86 o 
  -4 -12   9      375.93      451.09    143.99 o 
  -3 -12   9      462.04      369.09    103.16 o 
  -2 -12   9       15.61       23.40     26.33 o 
  -1 -12   9        6.08       32.10     15.48 o 
   0 -12   9      330.03      316.04     74.35 o 
   1 -12   9        2.89       21.20     21.36 o 
   2 -12   9       59.76       53.19     19.17 o 
   3 -12   9       52.82       42.19     21.74 o 
   4 -12   9      341.51      254.22     59.21 o 
   5 -12   9       89.56       53.02     27.38 o 
   6 -12   9      550.72      479.73     39.10 o 
   7 -12   9       18.51        9.15     27.59 o 
   8 -12   9       25.64       -3.96     42.80 o 
  -7 -11   9      538.00      373.44    126.38 o 
  -6 -11   9        3.51       51.44     43.98 o 
  -5 -11   9      279.42      292.66    106.27 o 
  -4 -11   9     1350.82     1262.27     79.54 o 
  -3 -11   9     1938.43     2102.60    184.94 o 
  -2 -11   9      571.11      496.02     37.43 o 
  -1 -11   9        0.58       30.40     15.27 o 
   0 -11   9      213.44      236.71     54.03 o 
   1 -11   9       75.64       69.36     18.48 o 
   2 -11   9      298.54      283.50     42.94 o 
   3 -11   9       29.90       33.79     17.20 o 
   4 -11   9      282.46      295.70     56.30 o 
   5 -11   9      313.61      288.97     58.82 o 
   6 -11   9      845.64      908.67    113.25 o 
   7 -11   9       28.19       41.44     25.98 o 
   8 -11   9       29.05       49.48     40.95 o 
  -8 -10   9      138.80      152.13     44.42 o 
  -7 -10   9      855.81      835.88     61.73 o 
  -6 -10   9       45.15        2.79     27.23 o 
  -5 -10   9      621.72      545.25    128.23 o 
  -4 -10   9     1396.60     1356.31     98.10 o 
  -3 -10   9      356.87      338.32    114.54 o 
  -2 -10   9      415.75      385.17     32.27 o 
  -1 -10   9      185.09      175.17     33.76 o 
   0 -10   9      410.31      438.53     37.59 o 
   1 -10   9        0.62       18.48     19.32 o 
   2 -10   9      314.85      297.99     64.84 o 
   3 -10   9       47.17       34.13     13.80 o 
   4 -10   9        8.99        0.88     13.55 o 
   5 -10   9      570.03      606.06     44.34 o 
   6 -10   9      975.66     1010.93     61.11 o 
   7 -10   9      210.10      177.74     57.66 o 
   8 -10   9       12.13        9.53     30.55 o 
   9 -10   9      915.16      892.89    121.85 o 
  -9  -9   9       19.57        3.39     31.99 o 
  -8  -9   9       62.14       81.69     43.41 o 
  -7  -9   9     1107.84     1053.23     76.27 o 
  -6  -9   9        7.84       64.58     42.61 o 
  -5  -9   9      559.09      441.53    113.61 o 
  -4  -9   9        5.71        9.22     28.26 o 
  -3  -9   9       30.24       58.52     17.70 o 
  -2  -9   9      365.32      379.15     60.11 o 
  -1  -9   9      125.28      121.55     22.32 o 
   0  -9   9      584.67      615.06     40.60 o 
   1  -9   9      627.25      614.04     41.90 o 
   2  -9   9     1723.11     1836.04     73.50 o 
   3  -9   9      145.09      117.52     32.48 o 
   4  -9   9       45.33       25.88     15.46 o 
   5  -9   9     1376.11     1526.21     93.47 o 
   6  -9   9       54.89       19.57     45.58 o 
   7  -9   9      135.64      144.98     47.52 o 
   8  -9   9      621.13      373.46    190.13 o 
   9  -9   9      706.94      605.03    348.59 o 
 -10  -8   9       37.33       61.73     44.29 o 
  -9  -8   9       46.88       63.57     53.58 o 
  -8  -8   9      496.96      406.12    129.93 o 
  -7  -8   9     1015.21      988.50     60.29 o 
  -6  -8   9      109.71      103.77     39.89 o 
  -5  -8   9       72.24       41.67     29.50 o 
  -4  -8   9     1205.91     1318.67     63.78 o 
  -3  -8   9       77.94       69.07     19.51 o 
  -2  -8   9      492.30      561.90     38.30 o 
  -1  -8   9        3.89       -1.80     13.50 o 
   0  -8   9       45.49       52.11     15.05 o 
   1  -8   9     2472.77     2507.57     71.09 o 
   2  -8   9     3905.17     3747.63    130.80 o 
   3  -8   9        1.21       12.97     12.53 o 
   4  -8   9      105.43       98.50     36.38 o 
   5  -8   9     2429.53     2350.76     96.98 o 
   6  -8   9      314.33      356.49    104.26 o 
   7  -8   9      201.70      136.99     44.52 o 
   8  -8   9      501.07      476.09     43.74 o 
   9  -8   9      741.59      720.94    258.66 o 
  10  -8   9       12.45       18.18     33.52 o 
 -10  -7   9       54.95       25.92     21.26 o 
  -9  -7   9       45.86       50.92     15.78 o 
  -8  -7   9      291.26      321.64     77.89 o 
  -7  -7   9      613.59      640.54    156.22 o 
  -6  -7   9      162.35      132.59    106.19 o 
  -5  -7   9        0.03       10.17     22.51 o 
  -4  -7   9      286.79      296.65     25.22 o 
  -3  -7   9      619.82      633.06     26.21 o 
  -2  -7   9     1369.84     1515.48     42.82 o 
  -1  -7   9       11.09       12.15     12.23 o 
   0  -7   9      839.01      752.87     36.54 o 
   1  -7   9     3258.27     3478.97     83.28 o 
   2  -7   9     1406.86     1401.40     41.41 o 
   3  -7   9       31.78       32.28      8.85 o 
   4  -7   9     1347.76     1351.05     50.11 o 
   5  -7   9     2147.24     2049.47    150.05 o 
   6  -7   9       49.47       83.54     18.61 o 
   7  -7   9       48.12       31.25     21.21 o 
   8  -7   9     1030.60      990.64    101.00 o 
   9  -7   9      134.39      107.34     47.23 o 
  10  -7   9       28.77       39.46     59.25 o 
 -11  -6   9      455.17      424.63     35.86 o 
 -10  -6   9       86.41       91.84     40.63 o 
  -9  -6   9       10.55       25.18     12.62 o 
  -8  -6   9     1229.19     1284.06     57.31 o 
  -7  -6   9      247.78      234.66     85.11 o 
  -6  -6   9      591.09      681.94    152.71 o 
  -5  -6   9      219.32      210.24     45.26 o 
  -4  -6   9       40.75       35.12     14.08 o 
  -3  -6   9      470.05      499.92     30.77 o 
  -2  -6   9     1798.64     1797.09     55.41 o 
  -1  -6   9     1618.75     1748.98     70.89 o 
   0  -6   9     1201.37     1239.09     52.59 o 
   1  -6   9     5191.40     5210.54    116.97 o 
   2  -6   9     1567.55     1651.67     41.10 o 
   3  -6   9       84.97       84.93     16.55 o 
   4  -6   9     1270.72     1378.81     59.21 o 
   5  -6   9     2199.50     2488.53    155.93 o 
   6  -6   9        2.71       26.31     19.14 o 
   7  -6   9        1.80       16.78     15.44 o 
   8  -6   9     2206.65     2368.54     89.37 o 
   9  -6   9      196.79      193.43     74.20 o 
  10  -6   9      195.68      110.10    111.33 o 
 -11  -5   9      534.03      354.29    212.27 o 
 -10  -5   9      350.14      218.15    112.42 o 
  -9  -5   9       11.83       28.05     18.99 o 
  -8  -5   9      906.18      938.37     55.73 o 
  -7  -5   9      450.33      350.36     95.63 o 
  -6  -5   9     1037.87     1020.25     49.73 o 
  -5  -5   9       88.71       58.58     39.28 o 
  -4  -5   9     3820.26     3746.62     64.57 o 
  -3  -5   9     3601.04     3741.83     71.96 o 
  -2  -5   9     4466.76     4515.80     97.27 o 
  -1  -5   9       42.29       35.63     11.84 o 
   0  -5   9     2192.64     2241.03    109.85 o 
   1  -5   9     4814.97     4956.26     92.58 o 
   2  -5   9      187.26      175.44     15.96 o 
   3  -5   9       45.02       38.67      9.26 o 
   4  -5   9     1348.71     1273.54     58.39 o 
   5  -5   9     1512.83     1493.10     70.45 o 
   6  -5   9       71.52       22.54     52.51 o 
   7  -5   9      724.92      586.85     47.49 o 
   8  -5   9     2504.54     2201.86    339.44 o 
   9  -5   9      655.48      585.64     53.35 o 
  10  -5   9       58.10       40.42     32.01 o 
 -11  -4   9      155.01       80.28     57.65 o 
 -10  -4   9      555.81      536.47     48.74 o 
  -9  -4   9        3.09       14.75     17.46 o 
  -8  -4   9        3.63       -7.47     18.94 o 
  -7  -4   9       69.77       52.92     14.73 o 
  -6  -4   9      611.38      645.80     82.70 o 
  -5  -4   9       30.25       28.37      7.45 o 
  -4  -4   9     1079.55     1061.78     33.47 o 
  -3  -4   9     8223.54     8572.15    133.17 o 
  -2  -4   9     7235.53     7452.21    148.17 o 
  -1  -4   9      155.83      168.96     32.75 o 
   0  -4   9     2082.30     2126.90     60.01 o 
   1  -4   9     2059.81     2194.93     62.87 o 
   2  -4   9      136.00      111.80     23.51 o 
   3  -4   9       86.47       77.05     14.53 o 
   4  -4   9     1238.57     1263.94     57.49 o 
   5  -4   9      140.96      160.05     48.76 o 
   6  -4   9       57.19       41.97     26.80 o 
   7  -4   9      264.98      253.70     68.33 o 
   8  -4   9     1311.81     1368.17     62.67 o 
   9  -4   9      505.78      411.90    127.10 o 
  10  -4   9        0.56       28.91     26.54 o 
 -11  -3   9        2.25       27.34     39.58 o 
 -10  -3   9      748.44      744.35     54.86 o 
  -9  -3   9      125.04      100.89     27.28 o 
  -8  -3   9       11.48        9.01     18.31 o 
  -7  -3   9       99.08       87.60     34.98 o 
  -6  -3   9       36.17       48.66     23.53 o 
  -5  -3   9       25.15       26.76      6.56 o 
  -4  -3   9       14.16       12.58      7.40 o 
  -3  -3   9     1906.04     1898.77     44.56 o 
  -2  -3   9     1520.78     1614.44     82.43 o 
  -1  -3   9      409.87      412.85     20.80 o 
   0  -3   9     3330.54     3275.83    148.98 o 
   1  -3   9     3287.46     3372.86     65.82 o 
   2  -3   9      200.42      207.11     12.55 o 
   3  -3   9       13.51        9.15      4.16 o 
   4  -3   9     3381.95     3677.42    158.05 o 
   5  -3   9     1230.25     1319.04     61.34 o 
   6  -3   9       15.18       44.71     14.63 o 
   7  -3   9      733.47      765.09     41.69 o 
   8  -3   9      641.26      726.31     56.72 o 
   9  -3   9      186.41      139.08     62.24 o 
  10  -3   9      108.01       71.07     49.81 o 
 -11  -2   9        0.96       21.65     59.87 o 
 -10  -2   9      766.09      757.43     65.32 o 
  -9  -2   9      119.94      107.46     41.94 o 
  -8  -2   9       98.50       98.19     33.39 o 
  -7  -2   9      882.64      907.92     37.06 o 
  -6  -2   9      135.19      156.07     26.71 o 
  -5  -2   9       20.13       20.45      8.71 o 
  -4  -2   9      444.83      482.05     22.06 o 
  -3  -2   9     2904.22     2868.16     67.32 o 
  -2  -2   9      167.17      140.87     30.93 o 
  -1  -2   9      501.13      477.30     28.53 o 
   0  -2   9     2379.05     2332.14     91.42 o 
   1  -2   9     1166.54     1167.59     31.32 o 
   2  -2   9      226.99      230.59     36.69 o 
   3  -2   9        5.70        8.86      5.05 o 
   4  -2   9     1536.05     1496.32     68.28 o 
   5  -2   9      666.98      603.30    148.72 o 
   6  -2   9       49.09       35.07     25.36 o 
   7  -2   9      437.03      448.39    138.41 o 
   8  -2   9      688.11      715.97     44.64 o 
   9  -2   9       24.84       30.09     25.93 o 
  10  -2   9       50.55       35.26     27.93 o 
 -11  -1   9      125.13      197.80     79.66 o 
 -10  -1   9      295.50      334.00     94.88 o 
  -9  -1   9       16.98       22.08     13.34 o 
  -8  -1   9        7.32       21.78     10.21 o 
  -7  -1   9     1732.10     1944.97     74.72 o 
  -6  -1   9      559.73      550.80     22.37 o 
  -5  -1   9      380.30      355.60     26.78 o 
  -4  -1   9     1237.58     1216.14     89.60 o 
  -3  -1   9     2316.57     2445.06     60.85 o 
  -2  -1   9       22.53       18.36     11.34 o 
  -1  -1   9      151.04      113.88     42.73 o 
   0  -1   9     2796.70     2908.62     68.11 o 
   1  -1   9     1735.44     1734.61     52.39 o 
   2  -1   9       30.73       24.29      9.48 o 
   3  -1   9     1039.17      971.31     36.94 o 
   4  -1   9     3242.65     3169.17    130.07 o 
   5  -1   9      642.07      711.52     52.08 o 
   6  -1   9      167.61      167.74     40.10 o 
   7  -1   9      619.71      646.62     42.34 o 
   8  -1   9     1357.14     1554.97    100.28 o 
   9  -1   9       78.91       68.26     44.09 o 
 -11   0   9      770.73      821.76    188.40 o 
 -10   0   9      364.40      286.00    153.39 o 
  -9   0   9        4.62       16.70     31.67 o 
  -8   0   9       93.23       72.74     23.19 o 
  -7   0   9     4326.85     4537.43    228.18 o 
  -6   0   9     1588.08     1598.60     57.23 o 
  -5   0   9      327.88      339.74     26.71 o 
  -4   0   9     1390.60     1426.01     39.49 o 
  -3   0   9     2640.28     2813.40     83.62 o 
  -2   0   9        0.47       14.34      7.95 o 
  -1   0   9       88.98       75.02     13.68 o 
   0   0   9     3456.30     3520.51    160.15 o 
   1   0   9     1776.16     1800.94     36.11 o 
   2   0   9        0.01        2.28      7.83 o 
   3   0   9      401.79      452.75     41.26 o 
   4   0   9      309.07      317.56     21.48 o 
   5   0   9      765.19      769.05     72.24 o 
   6   0   9      330.04      333.37     57.55 o 
   7   0   9       10.00        1.15     14.42 o 
   8   0   9      605.64      627.12     61.58 o 
   9   0   9       92.75       45.75     33.17 o 
 -11   1   9      906.05      811.12    228.60 o 
 -10   1   9      723.77      865.67     69.77 o 
  -9   1   9       22.55       16.70     38.97 o 
  -8   1   9      378.38      324.60    105.15 o 
  -7   1   9     1838.05     1942.09     61.07 o 
  -6   1   9      608.49      630.15     23.75 o 
  -5   1   9       93.41       76.76     23.58 o 
  -4   1   9      263.71      330.57     24.78 o 
  -3   1   9      589.00      641.95     24.41 o 
  -2   1   9        0.30       29.28     14.52 o 
  -1   1   9       29.14       35.35     19.86 o 
   0   1   9     2001.66     2036.35     53.07 o 
   1   1   9      285.72      265.09     44.96 o 
   2   1   9      176.58      121.50     35.51 o 
   3   1   9     1408.09     1368.14     37.13 o 
   4   1   9       18.29       28.18     16.80 o 
   5   1   9       20.58       10.91     16.58 o 
   6   1   9      321.63      310.76     88.41 o 
   7   1   9        5.80       29.36     13.14 o 
   8   1   9      275.79      193.83     69.13 o 
 -11   2   9      602.97      629.15    146.96 o 
 -10   2   9      385.59      355.40    130.63 o 
  -9   2   9       14.42       55.54     37.11 o 
  -8   2   9     1286.77     1153.77     52.57 o 
  -7   2   9      997.60     1042.53     35.18 o 
  -6   2   9        8.05        7.04     13.12 o 
  -5   2   9      122.05      115.75     23.52 o 
  -4   2   9     2002.69     2119.98     78.40 o 
  -3   2   9      368.18      365.32     37.97 o 
  -2   2   9       12.00        6.51     11.29 o 
  -1   2   9       96.23      109.22     35.97 o 
   0   2   9     4253.56     4413.46    129.02 o 
   1   2   9       70.88       93.53     24.24 o 
   2   2   9     2259.14     2149.07    123.05 o 
   3   2   9     1372.96     1390.40     46.79 o 
   4   2   9        9.90      -12.81     25.58 o 
   5   2   9      224.64      143.38     38.49 o 
   6   2   9       45.51       79.56     33.40 o 
   7   2   9      278.09      267.77     90.17 o 
   8   2   9      108.75       82.31     47.45 o 
 -10   3   9      642.33      593.40    223.16 o 
  -9   3   9       80.58       58.88     39.96 o 
  -8   3   9     2002.86     1931.06     79.59 o 
  -7   3   9     1546.90     1544.92     73.08 o 
  -6   3   9       14.38        9.42      9.57 o 
  -5   3   9      149.75      152.13     35.18 o 
  -4   3   9      816.23      848.82     30.93 o 
  -3   3   9      519.94      492.04     27.48 o 
  -2   3   9      691.89      606.48     33.96 o 
  -1   3   9     1440.22     1363.68    141.01 o 
   0   3   9     3094.45     3129.09    127.71 o 
   1   3   9      119.43      118.92     25.37 o 
   2   3   9        7.58        5.11     20.97 o 
   3   3   9     1063.19      958.23    142.05 o 
   4   3   9      275.69      222.01     59.43 o 
   5   3   9      262.25      252.32     66.16 o 
   6   3   9       28.47       42.57     22.34 o 
   7   3   9      400.11      280.18    105.16 o 
 -10   4   9      488.52      537.49     79.66 o 
  -9   4   9       28.66      -21.65     40.45 o 
  -8   4   9      906.20      835.67     46.35 o 
  -7   4   9      757.74      751.60     98.90 o 
  -6   4   9      182.66      149.49     39.99 o 
  -5   4   9      274.74      236.04     64.22 o 
  -4   4   9     3253.20     3418.01     78.07 o 
  -3   4   9      162.28      109.96     29.88 o 
  -2   4   9      246.61      151.76     80.80 o 
  -1   4   9     2303.16     2402.66     82.16 o 
   0   4   9     1051.49     1109.40     80.29 o 
   1   4   9       24.05       13.03     12.92 o 
   2   4   9       68.73       55.06     21.39 o 
   3   4   9     1321.59     1148.23    103.41 o 
   4   4   9      686.54      574.41    172.49 o 
   5   4   9      199.97      156.57     58.39 o 
   6   4   9       17.36       25.27     23.21 o 
  -9   5   9        0.86       -9.53     35.63 o 
  -8   5   9     1081.68     1171.45     82.22 o 
  -7   5   9     1489.96     1593.83     97.51 o 
  -6   5   9      154.35      108.27     47.80 o 
  -5   5   9      627.76      622.46     49.19 o 
  -4   5   9     4089.87     4206.58    136.38 o 
  -3   5   9       78.47       81.32     17.59 o 
  -2   5   9        0.74       20.94     15.39 o 
  -1   5   9      391.80      293.58     72.91 o 
   0   5   9      322.14      269.80     74.58 o 
   1   5   9      115.87      142.58     48.91 o 
   2   5   9        0.04       15.48     21.31 o 
   3   5   9      542.12      723.28    162.49 o 
   4   5   9       21.75       52.81     27.88 o 
   5   5   9      314.36      115.68     84.37 o 
  -8   6   9     1482.00     1401.24    117.32 o 
  -7   6   9      952.02      794.55    100.51 o 
  -6   6   9       42.92       32.50     27.35 o 
  -5   6   9       69.95       87.09     35.45 o 
  -4   6   9     1601.27     1647.37     74.03 o 
  -3   6   9      176.70      176.50     47.26 o 
  -2   6   9       53.71       39.53     23.65 o 
  -1   6   9     1535.91     1650.49    113.08 o 
   0   6   9      258.08      270.36     49.03 o 
   1   6   9      129.38      111.95     48.58 o 
   2   6   9       45.65       17.69     19.26 o 
   3   6   9      400.19      331.62     82.82 o 
   4   6   9       89.78       97.88     46.48 o 
  -7   7   9      182.77      125.56     53.69 o 
  -6   7   9        5.68        4.90     29.33 o 
  -5   7   9       71.13       60.60     34.82 o 
  -4   7   9      666.21      731.75    164.77 o 
  -3   7   9       18.86       28.42     22.56 o 
  -2   7   9      113.61      107.01     30.25 o 
  -1   7   9      511.40      420.84     50.55 o 
   0   7   9       84.37       78.54     38.61 o 
   1   7   9      874.08     1004.50     62.26 o 
   2   7   9       65.87       64.91     27.15 o 
  -4   8   9       48.91       42.58     29.95 o 
  -3   8   9       24.42       11.66     22.62 o 
  -2   8   9       62.49       41.96     21.42 o 
  -1   8   9      142.23       73.64     41.85 o 
   0   8   9       22.55       12.87     19.52 o 
  -3 -14  10      429.58      501.14    100.08 o 
  -2 -14  10       81.54       46.52     25.55 o 
  -1 -14  10      105.04      103.42     54.27 o 
   0 -14  10      700.78      671.99     50.60 o 
   1 -14  10      575.28      629.05     93.25 o 
   2 -14  10       56.40       46.61     23.53 o 
   3 -14  10      392.35      319.05    110.82 o 
   4 -14  10      168.01      169.29     81.42 o 
   5 -14  10      120.63       79.17     51.21 o 
  -5 -13  10        2.95        7.45     32.32 o 
  -4 -13  10      589.61      559.96    126.30 o 
  -3 -13  10      427.88      514.89     50.84 o 
  -2 -13  10       14.00       37.11     28.02 o 
  -1 -13  10      141.57      106.47     42.09 o 
   0 -13  10     1869.72     1773.27    100.22 o 
   1 -13  10      150.63      121.38     39.20 o 
   2 -13  10       34.75       24.93     16.75 o 
   3 -13  10       39.58       42.03     27.15 o 
   4 -13  10      219.06      238.38     68.14 o 
   5 -13  10      143.14      104.20     43.80 o 
   6 -13  10       33.00       64.94     47.01 o 
  -6 -12  10        3.40        8.07     34.22 o 
  -5 -12  10        3.56       81.81     35.39 o 
  -4 -12  10      546.91      717.42     64.24 o 
  -3 -12  10      250.47      175.06     66.57 o 
  -2 -12  10        2.24       18.47     24.26 o 
  -1 -12  10      836.84      788.19     81.10 o 
   0 -12  10     1440.46     1533.05     56.72 o 
   1 -12  10      269.19      210.69     53.68 o 
   2 -12  10       89.96       70.29     29.68 o 
   3 -12  10      549.77      588.66     37.13 o 
   4 -12  10      950.20     1020.51     56.18 o 
   5 -12  10       48.91       41.50     30.29 o 
   6 -12  10       71.77      123.35     68.47 o 
   7 -12  10      333.54      227.98     72.49 o 
  -7 -11  10      505.57      648.75    198.42 o 
  -6 -11  10       28.05       33.54     25.55 o 
  -5 -11  10      386.64      269.44     80.12 o 
  -4 -11  10     3043.41     2908.81    110.84 o 
  -3 -11  10      372.70      281.05    105.68 o 
  -2 -11  10       54.22       46.62     22.59 o 
  -1 -11  10      749.78      675.41     43.68 o 
   0 -11  10      537.86      620.36     69.19 o 
   1 -11  10       84.83       81.99     28.32 o 
   2 -11  10        4.04       14.48     23.68 o 
   3 -11  10      498.17      547.32     42.29 o 
   4 -11  10      118.96      145.07     55.05 o 
   5 -11  10      332.52      350.08     61.01 o 
   6 -11  10       66.40       22.51     14.16 o 
   7 -11  10      110.71       58.51     46.14 o 
   8 -11  10       21.43       23.13     25.98 o 
  -8 -10  10     1029.12     1016.44    192.42 o 
  -7 -10  10      767.83      505.17    144.60 o 
  -6 -10  10       79.85       59.38     41.59 o 
  -5 -10  10        5.87       29.91     17.94 o 
  -4 -10  10     4342.53     4338.71    145.68 o 
  -3 -10  10      747.36      704.94    135.15 o 
  -2 -10  10      652.22      549.52     29.55 o 
  -1 -10  10      609.97      656.32     48.85 o 
   0 -10  10      858.49      833.36     60.99 o 
   1 -10  10       55.92       46.67     24.77 o 
   2 -10  10       24.01       44.18     14.87 o 
   3 -10  10      754.86      668.11     39.24 o 
   4 -10  10       57.05       31.46     18.35 o 
   5 -10  10     1172.72     1145.35     64.26 o 
   6 -10  10       24.30        8.21     20.67 o 
   7 -10  10       61.64       39.73     24.56 o 
   8 -10  10      102.77       50.97     58.02 o 
  -9  -9  10        0.54        9.23     24.50 o 
  -8  -9  10      657.81      151.78     70.02 o 
  -7  -9  10     1469.76     1390.62    108.49 o 
  -6  -9  10       20.09       -2.95     40.27 o 
  -5  -9  10      163.72      135.71     38.74 o 
  -4  -9  10     3263.28     3318.17    101.63 o 
  -3  -9  10      692.96      864.73    126.24 o 
  -2  -9  10       10.63       17.32     12.10 o 
  -1  -9  10     1634.00     1693.01     81.26 o 
   0  -9  10      130.81      150.16     29.08 o 
   1  -9  10      815.40      788.30     41.74 o 
   2  -9  10       89.76      100.43     24.85 o 
   3  -9  10     1545.88     1531.70     54.98 o 
   4  -9  10      770.01      713.68     48.06 o 
   5  -9  10      493.63      376.58     98.18 o 
   6  -9  10       81.23      102.28     37.14 o 
   7  -9  10       10.67       14.59     17.20 o 
   8  -9  10      348.89      193.19     58.77 o 
   9  -9  10       97.57      116.03     53.07 o 
  -9  -8  10        2.42       -6.95     22.73 o 
  -8  -8  10     1211.02     1308.69    128.34 o 
  -7  -8  10      761.72      875.42     57.64 o 
  -6  -8  10      152.59      119.32     58.67 o 
  -5  -8  10      765.66     1465.44    672.94 o 
  -4  -8  10     2244.00     2461.00    119.63 o 
  -3  -8  10       17.42       13.06     11.53 o 
  -2  -8  10       16.17       46.80     18.09 o 
  -1  -8  10      627.58      606.62     31.46 o 
   0  -8  10      519.26      471.41     40.55 o 
   1  -8  10     2679.09     2535.83     81.78 o 
   2  -8  10      295.09      294.32     50.61 o 
   3  -8  10     1002.58     1013.70     64.31 o 
   4  -8  10      411.75      389.00     85.22 o 
   5  -8  10      912.78      999.59     46.85 o 
   6  -8  10       16.60       20.15     17.89 o 
   7  -8  10      102.55       92.73     35.87 o 
   8  -8  10      841.33      758.69     62.96 o 
   9  -8  10      197.66       83.13     59.62 o 
 -10  -7  10        0.88       16.29     20.44 o 
  -9  -7  10       76.71       54.91     31.61 o 
  -8  -7  10     2346.30     2314.33     93.21 o 
  -7  -7  10      142.91      173.80     48.99 o 
  -6  -7  10       12.70       26.64     21.04 o 
  -5  -7  10     1248.02     1233.73    152.46 o 
  -4  -7  10      814.93      841.24     49.96 o 
  -3  -7  10      375.61      359.32     19.48 o 
  -2  -7  10      565.17      660.02    134.23 o 
  -1  -7  10     2221.94     2304.55     91.58 o 
   0  -7  10       19.59       12.08     16.81 o 
   1  -7  10     1258.98     1281.40     59.63 o 
   2  -7  10      340.59      352.96     89.75 o 
   3  -7  10       16.94       28.94      7.87 o 
   4  -7  10      558.16      486.98     47.81 o 
   5  -7  10       38.26       63.57     30.38 o 
   6  -7  10       29.75       11.66     19.28 o 
   7  -7  10        5.67       37.67     18.59 o 
   8  -7  10      460.49      377.23    100.92 o 
   9  -7  10      199.85       94.54     49.99 o 
 -10  -6  10       12.49       11.91     17.36 o 
  -9  -6  10      542.26      492.43     66.86 o 
  -8  -6  10     1090.37     1117.72     71.18 o 
  -7  -6  10       75.44       69.62     28.18 o 
  -6  -6  10       32.18       29.65     24.14 o 
  -5  -6  10      894.11      889.55     46.33 o 
  -4  -6  10      116.96      107.06     15.87 o 
  -3  -6  10      137.51      155.81     25.77 o 
  -2  -6  10       96.66      119.95     23.61 o 
  -1  -6  10     5412.15     5561.89    111.71 o 
   0  -6  10      290.59      315.35     54.21 o 
   1  -6  10     3354.39     3473.05    136.24 o 
   2  -6  10       26.04       49.20     14.06 o 
   3  -6  10       24.28       26.54      8.08 o 
   4  -6  10      914.97      883.29     64.47 o 
   5  -6  10       93.72       73.43     44.91 o 
   6  -6  10        8.48      -12.87     24.09 o 
   7  -6  10        4.83        9.99     15.46 o 
   8  -6  10      955.06      939.25     69.15 o 
   9  -6  10       25.82       28.16     23.73 o 
 -10  -5  10      108.58       78.61     55.79 o 
  -9  -5  10      387.48      445.53     47.25 o 
  -8  -5  10     1341.34     1301.31    131.19 o 
  -7  -5  10      260.38      263.50     74.33 o 
  -6  -5  10      109.12       90.86     25.80 o 
  -5  -5  10      302.23      349.35     44.97 o 
  -4  -5  10      407.10      379.62     27.47 o 
  -3  -5  10      301.10      285.85     18.92 o 
  -2  -5  10      264.39      281.73     56.02 o 
  -1  -5  10     1797.58     1762.82     41.62 o 
   0  -5  10      482.27      510.56     57.04 o 
   1  -5  10     1051.89     1119.99     29.33 o 
   2  -5  10       38.11       40.97     11.61 o 
   3  -5  10       77.47       82.46      8.30 o 
   4  -5  10       20.98       17.80     29.94 o 
   5  -5  10      485.27      568.84     52.88 o 
   6  -5  10      119.55      169.49     51.47 o 
   7  -5  10       49.70       30.49     26.84 o 
   8  -5  10      666.12      757.65     47.99 o 
   9  -5  10      188.44       48.00     70.26 o 
 -11  -4  10      192.99      151.91     75.21 o 
 -10  -4  10        4.04       16.40     15.73 o 
  -9  -4  10     1077.78     1107.78     60.18 o 
  -8  -4  10      417.49      524.65     74.10 o 
  -7  -4  10      384.41      431.87     38.26 o 
  -6  -4  10       13.79       20.84     12.62 o 
  -5  -4  10     1015.88     1019.90     40.00 o 
  -4  -4  10      865.78      805.96     35.10 o 
  -3  -4  10       14.62        5.88      6.47 o 
  -2  -4  10      261.03      271.71     19.02 o 
  -1  -4  10      192.37      196.26     48.18 o 
   0  -4  10      221.04      251.94     43.70 o 
   1  -4  10      111.20      108.26     18.41 o 
   2  -4  10      239.73      223.73     14.52 o 
   3  -4  10      866.41      891.97     43.57 o 
   4  -4  10      703.89      735.81    122.34 o 
   5  -4  10       73.24       72.16     37.45 o 
   6  -4  10        9.56       -6.02     26.89 o 
   7  -4  10      237.29      215.17     82.24 o 
   8  -4  10     1729.44     1978.56    159.02 o 
   9  -4  10      299.77      237.67     87.05 o 
 -11  -3  10       37.55       56.28     43.05 o 
 -10  -3  10       40.81       20.29     29.94 o 
  -9  -3  10      923.28      849.16     38.88 o 
  -8  -3  10        5.24       15.34     10.15 o 
  -7  -3  10     1122.41     1084.10     48.99 o 
  -6  -3  10        6.33       10.18     17.81 o 
  -5  -3  10     1115.09     1071.55     28.43 o 
  -4  -3  10      514.39      555.58     26.25 o 
  -3  -3  10      480.09      501.22     20.22 o 
  -2  -3  10      395.13      385.56     27.12 o 
  -1  -3  10      478.31      479.68     27.74 o 
   0  -3  10     1650.70     1774.66     37.40 o 
   1  -3  10       59.45       46.08     11.94 o 
   2  -3  10       73.46       77.49     16.40 o 
   3  -3  10     1125.68     1168.24    115.04 o 
   4  -3  10     1177.40     1228.05     55.36 o 
   5  -3  10      273.29      222.40     54.29 o 
   6  -3  10       21.70       36.19     22.39 o 
   7  -3  10      626.75      674.24     63.14 o 
   8  -3  10     1377.00     1366.43    129.27 o 
   9  -3  10      124.76       73.80     43.07 o 
 -11  -2  10       35.57       42.06     44.04 o 
 -10  -2  10       62.74       61.36     49.73 o 
  -9  -2  10      529.28      551.68     33.91 o 
  -8  -2  10       28.01       35.79     23.87 o 
  -7  -2  10     1595.40     1542.32     88.17 o 
  -6  -2  10        2.09       17.00     15.65 o 
  -5  -2  10       36.73       28.43     13.30 o 
  -4  -2  10     1941.04     1993.77     72.59 o 
  -3  -2  10      769.14      832.13     31.73 o 
  -2  -2  10        1.43       -0.01     13.71 o 
  -1  -2  10       34.20       39.99     20.25 o 
   0  -2  10     1330.01     1457.87     33.48 o 
   1  -2  10      208.87      199.14     18.83 o 
   2  -2  10      651.58      672.11     27.43 o 
   3  -2  10       90.91      122.02     25.15 o 
   4  -2  10     3014.80     2981.86    127.75 o 
   5  -2  10      474.50      513.83    137.26 o 
   6  -2  10        0.28       22.41     21.07 o 
   7  -2  10      617.47      602.74     54.70 o 
   8  -2  10      500.92      381.35    127.01 o 
   9  -2  10       12.55       31.18     20.70 o 
 -11  -1  10       12.18       29.07     27.09 o 
 -10  -1  10        5.72       41.32     33.77 o 
  -9  -1  10      717.60      704.74     62.84 o 
  -8  -1  10       52.91       77.29     18.60 o 
  -7  -1  10     1223.02     1186.18     65.19 o 
  -6  -1  10       43.67       47.54     14.99 o 
  -5  -1  10       57.87       79.52     21.41 o 
  -4  -1  10     2132.54     2176.89     66.68 o 
  -3  -1  10      328.08      315.14     34.83 o 
  -2  -1  10        0.53       13.58     13.17 o 
  -1  -1  10      254.02      255.06     52.15 o 
   0  -1  10     1002.55     1079.26     49.18 o 
   1  -1  10      655.88      640.86     44.25 o 
   2  -1  10      103.29       81.36     20.70 o 
   3  -1  10      636.45      687.87     28.68 o 
   4  -1  10     2734.14     2799.68    108.70 o 
   5  -1  10       63.74       67.64     42.81 o 
   6  -1  10      377.77      283.61     71.72 o 
   7  -1  10      285.62      277.47     80.02 o 
   8  -1  10      537.17      336.84     98.08 o 
 -11   0  10      410.26      250.25    213.88 o 
 -10   0  10        0.15       35.87     31.05 o 
  -9   0  10       53.50       54.80     48.86 o 
  -8   0  10      288.16      282.69     74.68 o 
  -7   0  10     1582.38     1719.72    118.75 o 
  -6   0  10       79.98       90.77     19.66 o 
  -5   0  10       32.23       38.33     13.57 o 
  -4   0  10     1430.03     1433.52     55.56 o 
  -3   0  10      155.59      179.87     38.43 o 
  -2   0  10       24.41       26.34     10.26 o 
  -1   0  10       20.20       37.08     20.08 o 
   0   0  10      662.30      770.68     35.58 o 
   1   0  10      716.68      735.35     52.76 o 
   2   0  10     1011.30      979.89     53.32 o 
   3   0  10     1731.17     1762.80     57.42 o 
   4   0  10      704.65      775.86     67.17 o 
   5   0  10      584.14      417.66    141.03 o 
   6   0  10      685.26      636.39     45.77 o 
   7   0  10      691.21      816.20    215.68 o 
   8   0  10       21.86       24.70     42.43 o 
 -10   1  10       89.03      100.20     48.74 o 
  -9   1  10      474.95      377.29    146.71 o 
  -8   1  10       75.71       57.03     28.95 o 
  -7   1  10      584.33      590.86     43.43 o 
  -6   1  10      162.43      184.95     39.26 o 
  -5   1  10      615.82      517.07     29.14 o 
  -4   1  10     1258.61     1278.19     70.65 o 
  -3   1  10      116.88      112.46     21.92 o 
  -2   1  10       77.37       72.33     17.59 o 
  -1   1  10      217.02      305.68     31.64 o 
   0   1  10     2973.10     3121.19    142.65 o 
   1   1  10      123.14      142.24     29.42 o 
   2   1  10      239.13      203.33     39.54 o 
   3   1  10     3828.79     3732.95    117.11 o 
   4   1  10     2383.70     2394.66    118.21 o 
   5   1  10      726.30      735.49     90.98 o 
   6   1  10      718.27      803.00     80.96 o 
   7   1  10      680.95      537.56    141.77 o 
 -10   2  10       37.64       75.95     46.26 o 
  -9   2  10       91.78       71.75     52.45 o 
  -8   2  10     1171.87     1434.33    106.76 o 
  -7   2  10      736.12      704.08     73.67 o 
  -6   2  10      238.24      201.18     63.88 o 
  -5   2  10     1019.36      898.14     94.57 o 
  -4   2  10     1807.19     1832.18     60.87 o 
  -3   2  10      232.54      202.59     52.12 o 
  -2   2  10        5.08       16.18     13.00 o 
  -1   2  10      515.63      562.36     33.11 o 
   0   2  10     1582.24     1647.34    125.78 o 
   1   2  10       36.08       18.40     19.60 o 
   2   2  10      731.53      701.98     66.18 o 
   3   2  10     2729.01     2802.61    157.60 o 
   4   2  10      647.55      555.38    170.67 o 
   5   2  10      458.51      471.71    121.18 o 
   6   2  10      557.79      403.73    111.44 o 
   7   2  10     1439.92     1592.93    138.78 o 
 -10   3  10       53.31       27.34     44.78 o 
  -9   3  10        9.27       56.66     69.64 o 
  -8   3  10      760.75      846.99     61.85 o 
  -7   3  10      315.08      264.35     84.92 o 
  -6   3  10       80.15       82.33     23.77 o 
  -5   3  10       66.62       62.87     18.70 o 
  -4   3  10     1865.32     1806.56     87.61 o 
  -3   3  10      261.14      219.29     63.78 o 
  -2   3  10       59.59       44.62     18.82 o 
  -1   3  10     2765.89     2758.73     64.74 o 
   0   3  10     1825.79     1978.47     62.36 o 
   1   3  10      313.41      227.76     60.49 o 
   2   3  10      461.63      380.25     89.13 o 
   3   3  10     1717.10     1678.78    205.59 o 
   4   3  10       14.53       34.47     26.60 o 
   5   3  10       75.77       27.25     23.70 o 
   6   3  10      301.54      241.69     82.88 o 
  -9   4  10      265.47      232.56    103.66 o 
  -8   4  10      309.27      297.13     98.59 o 
  -7   4  10       41.63       20.52     22.47 o 
  -6   4  10        7.61       -0.45     21.89 o 
  -5   4  10      575.29      639.39     59.82 o 
  -4   4  10     1502.06     1491.89     50.57 o 
  -3   4  10      401.66      478.59     85.45 o 
  -2   4  10      136.41      112.62     34.01 o 
  -1   4  10     1922.47     1927.64     58.93 o 
   0   4  10     1204.99     1225.85    151.84 o 
   1   4  10       24.48       23.93     14.13 o 
   2   4  10      322.63      317.44     94.64 o 
   3   4  10     1098.29     1138.44    161.87 o 
   4   4  10       59.99       46.73     30.23 o 
   5   4  10        4.67       39.38     17.07 o 
  -8   5  10      811.40      787.67     72.37 o 
  -7   5  10       32.30       24.82     25.85 o 
  -6   5  10        1.40       10.16     21.51 o 
  -5   5  10     1273.46     1319.39     85.06 o 
  -4   5  10     1074.77     1145.87     62.27 o 
  -3   5  10       10.88       23.49     13.99 o 
  -2   5  10       59.45       55.74     19.15 o 
  -1   5  10     1827.77     1813.41     71.30 o 
   0   5  10      334.39      359.65     42.06 o 
   1   5  10       59.86       29.83     17.60 o 
   2   5  10      409.29      305.24     78.03 o 
   3   5  10      817.24     1028.35    323.54 o 
   4   5  10       61.52       29.69     49.15 o 
  -7   6  10       37.26       28.94     35.19 o 
  -6   6  10       44.01       24.58     24.05 o 
  -5   6  10      452.89      331.86    135.89 o 
  -4   6  10      640.80      578.06     33.92 o 
  -3   6  10        0.37       -6.18     19.68 o 
  -2   6  10      217.72      208.37     62.03 o 
  -1   6  10      700.58      736.11     42.97 o 
   0   6  10      149.69      136.16     48.42 o 
   1   6  10       18.12       24.60     18.57 o 
   2   6  10      204.73      107.47     38.70 o 
  -4   7  10      129.57      120.31     51.47 o 
  -3   7  10       14.58       28.81     17.32 o 
  -2   7  10      627.13      723.70    178.89 o 
  -1   7  10      364.44      215.71     81.99 o 
  -2 -14  11       72.80      145.47     93.15 o 
  -1 -14  11      177.59      197.70     83.02 o 
   0 -14  11      627.13      622.82    149.19 o 
   1 -14  11      174.92      134.76     42.06 o 
   2 -14  11       76.38       56.72     39.89 o 
   3 -14  11      748.25      635.58     84.04 o 
   4 -14  11      499.85      411.55     79.36 o 
  -4 -13  11      231.55      103.85     67.29 o 
  -3 -13  11       69.49       92.05     48.39 o 
  -2 -13  11       11.72       39.02     34.37 o 
  -1 -13  11      514.31      543.48     50.96 o 
   0 -13  11     1678.74     1657.28    114.01 o 
   1 -13  11       20.22       49.13     22.62 o 
   2 -13  11      442.87      367.16    127.08 o 
   3 -13  11      867.17      853.98     66.51 o 
   5 -13  11       13.02       18.46     11.55 o 
  -6 -12  11       62.47       13.46     53.32 o 
  -5 -12  11       73.75       69.00     56.53 o 
  -4 -12  11     1028.49      978.06    100.72 o 
  -3 -12  11      777.79      876.59    137.25 o 
  -2 -12  11       61.24       59.75     28.37 o 
  -1 -12  11     2066.21     2078.02     98.73 o 
   0 -12  11     2140.05     1925.58     89.81 o 
   1 -12  11       24.95       49.34     20.04 o 
   2 -12  11      354.69      299.94     72.91 o 
   3 -12  11      842.72      886.11     45.01 o 
   4 -12  11        5.71       29.32     22.55 o 
   5 -12  11        4.16      114.11    103.72 o 
   6 -12  11      195.60      176.10     70.83 o 
  -7 -11  11       13.24       56.15     33.32 o 
  -6 -11  11       24.93       60.14     27.25 o 
  -5 -11  11      788.82      720.81    190.21 o 
  -4 -11  11     1436.53     1332.99    175.23 o 
  -3 -11  11      210.73      122.45     46.07 o 
  -2 -11  11       27.41       23.04     40.39 o 
  -1 -11  11     2653.35     2619.14     76.96 o 
   0 -11  11     1838.59     1974.55    137.39 o 
   1 -11  11       25.80       29.74     21.51 o 
   2 -11  11      239.67      233.80     47.60 o 
   3 -11  11      979.69     1153.80     49.81 o 
   4 -11  11       20.20       41.15     20.52 o 
   5 -11  11      144.04      106.88     52.55 o 
   6 -11  11      535.32      603.62    115.54 o 
   7 -11  11       24.32       48.62     61.48 o 
  -8 -10  11     1430.53     1287.69    188.83 o 
  -7 -10  11       27.78       26.28     41.46 o 
  -6 -10  11      329.00      341.19     95.98 o 
  -5 -10  11      940.80     1095.41     81.84 o 
  -4 -10  11     2750.07     2971.60    266.15 o 
  -3 -10  11      107.15       97.77     33.14 o 
  -2 -10  11      436.59      286.16    161.74 o 
  -1 -10  11     2925.03     2693.77    134.29 o 
   0 -10  11      643.72      741.12     60.62 o 
   1 -10  11       81.80       46.82     15.59 o 
   2 -10  11      710.09      658.24     71.44 o 
   3 -10  11      978.51     1137.45     47.64 o 
   4 -10  11        7.71       32.27     15.79 o 
   5 -10  11       25.85       23.03     19.67 o 
   6 -10  11      637.59      586.16     51.09 o 
   7 -10  11      287.21      199.83     85.28 o 
   8 -10  11        9.59       34.51     52.70 o 
  -8  -9  11     1479.33     1339.59     99.00 o 
  -7  -9  11      246.09      159.22     77.38 o 
  -6  -9  11      184.01      168.80     34.65 o 
  -5  -9  11     1937.79     2096.33     93.58 o 
  -4  -9  11     2247.11     2360.66    212.34 o 
  -3  -9  11      207.39      245.29     69.69 o 
  -2  -9  11      522.04      471.06     63.04 o 
  -1  -9  11     2033.35     2173.72     88.23 o 
   0  -9  11       18.39       25.87     17.66 o 
   1  -9  11        0.52       -7.49     16.71 o 
   2  -9  11      500.61      437.71    104.92 o 
   3  -9  11      806.49      974.90     55.17 o 
   4  -9  11       47.80       53.53     25.30 o 
   5  -9  11      122.66       81.46     28.51 o 
   6  -9  11      397.07      342.16    149.06 o 
   7  -9  11       83.92       46.28     28.43 o 
   8  -9  11       41.51       29.76     23.63 o 
  -9  -8  11       72.51       30.85     28.23 o 
  -8  -8  11     1494.44     1519.32    103.92 o 
  -7  -8  11       44.50       80.41     24.37 o 
  -6  -8  11       43.27       36.55     21.28 o 
  -5  -8  11     1759.07     1802.89     96.36 o 
  -4  -8  11      783.67      843.95    165.96 o 
  -3  -8  11      239.16      263.52     23.42 o 
  -2  -8  11     2207.15     2232.86     73.69 o 
  -1  -8  11     1473.94     1471.93     74.87 o 
   0  -8  11        3.57       11.40     12.27 o 
   1  -8  11      524.66      509.09     89.87 o 
   2  -8  11     3064.84     3127.27     86.94 o 
   3  -8  11     1106.54     1131.28     90.05 o 
   4  -8  11       28.36       45.21     26.19 o 
   5  -8  11       60.48       84.83     33.49 o 
   6  -8  11      310.93      355.30     86.13 o 
   7  -8  11       38.29       49.99     30.25 o 
   8  -8  11       40.75       50.98     20.43 o 
  -9  -7  11      604.22      575.74     62.32 o 
  -8  -7  11     2601.79     2761.86    233.49 o 
  -7  -7  11       31.62       13.60     27.96 o 
  -6  -7  11       48.10       58.84     27.76 o 
  -5  -7  11     2775.67     2639.52    149.49 o 
  -4  -7  11      323.97      340.50     71.17 o 
  -3  -7  11      239.66      234.21     23.43 o 
  -2  -7  11      275.69      338.64     25.97 o 
  -1  -7  11     1878.28     1995.34     63.83 o 
   0  -7  11      275.11      311.02     28.98 o 
   1  -7  11       61.57       40.18     20.18 o 
   2  -7  11     3123.57     3172.95     84.86 o 
   3  -7  11      955.27      996.43     45.84 o 
   4  -7  11       93.20       83.32     40.45 o 
   5  -7  11        0.35       -4.52     21.06 o 
   6  -7  11      317.38      401.63     44.31 o 
   7  -7  11      287.44      205.08     62.81 o 
   8  -7  11      726.43      645.84     57.10 o 
 -10  -6  11        0.66        3.71     13.17 o 
  -9  -6  11     1195.74     1243.76    132.18 o 
  -8  -6  11     1783.67     1841.74    235.53 o 
  -7  -6  11       57.42       32.11     30.19 o 
  -6  -6  11      909.14     1025.39     47.12 o 
  -5  -6  11     1879.46     2072.56     81.88 o 
  -4  -6  11       58.62       78.85     20.98 o 
  -3  -6  11       99.09       92.29     22.45 o 
  -2  -6  11       12.70       19.34     10.04 o 
  -1  -6  11     2809.37     2871.42     85.01 o 
   0  -6  11      431.61      435.89     43.16 o 
   1  -6  11      312.56      310.23     24.06 o 
   2  -6  11     1233.06     1212.63     27.47 o 
   3  -6  11      221.04      244.81     71.63 o 
   4  -6  11       77.26       79.07     31.76 o 
   5  -6  11        6.60       21.52     16.56 o 
   6  -6  11      105.05       66.43     45.40 o 
   7  -6  11       25.79       48.33     25.21 o 
   8  -6  11      430.05      299.79     98.73 o 
   9  -6  11       16.21       33.63     16.91 o 
 -10  -5  11      227.26      113.35     54.54 o 
  -9  -5  11     1665.18     1817.56    125.40 o 
  -8  -5  11      439.40      504.81     87.87 o 
  -7  -5  11       89.72       99.65     34.41 o 
  -6  -5  11     2115.08     2136.57    101.44 o 
  -5  -5  11       33.60       50.33     23.02 o 
  -4  -5  11      705.41      675.10     53.57 o 
  -3  -5  11       78.94       76.21     10.34 o 
  -2  -5  11      686.78      765.94     47.08 o 
  -1  -5  11     1443.64     1531.76     48.65 o 
   0  -5  11     1025.69     1084.71     30.11 o 
   1  -5  11       52.04       29.44     19.48 o 
   2  -5  11      586.03      643.73     20.64 o 
   3  -5  11      828.16      848.87     64.63 o 
   4  -5  11      305.81      323.91     94.47 o 
   5  -5  11        2.28        3.74     26.71 o 
   6  -5  11      168.85      108.12     62.10 o 
   7  -5  11      387.38      282.80    119.81 o 
   8  -5  11      244.33      259.30     65.70 o 
 -10  -4  11      585.58      642.02     68.16 o 
  -9  -4  11     1561.67     1641.28    187.41 o 
  -8  -4  11      298.04      309.16    107.28 o 
  -7  -4  11       69.49       49.21     30.84 o 
  -6  -4  11      917.60      906.29     41.85 o 
  -5  -4  11      491.82      513.54     43.61 o 
  -4  -4  11      767.63      720.37     27.60 o 
  -3  -4  11       66.52       73.91     22.43 o 
  -2  -4  11      224.25      262.47     28.56 o 
  -1  -4  11       11.62       17.72      9.50 o 
   0  -4  11        2.39       16.00      9.48 o 
   1  -4  11      149.21      102.67     35.37 o 
   2  -4  11        5.44       11.55     10.07 o 
   3  -4  11       23.60       47.13     18.23 o 
   4  -4  11      740.62      811.05    113.93 o 
   5  -4  11       15.07       -5.07     17.59 o 
   6  -4  11      133.98      136.13     35.27 o 
   7  -4  11      838.13      927.49     52.70 o 
   8  -4  11      553.73      373.24    103.89 o 
 -10  -3  11      210.29      169.60     85.48 o 
  -9  -3  11      628.27      666.03     63.77 o 
  -8  -3  11        2.12       13.86     13.91 o 
  -7  -3  11      193.95      146.38     43.68 o 
  -6  -3  11      692.65      662.30     42.79 o 
  -5  -3  11      319.09      330.39     20.88 o 
  -4  -3  11       89.31       77.04     23.24 o 
  -3  -3  11       38.57       41.21     11.89 o 
  -2  -3  11      132.77      136.21     32.08 o 
  -1  -3  11       33.91       30.07     10.55 o 
   0  -3  11        3.80        5.98     10.28 o 
   1  -3  11      294.54      324.36     18.82 o 
   2  -3  11      723.57      766.13     30.93 o 
   3  -3  11       13.32       30.32     28.08 o 
   4  -3  11      509.52      547.41     50.08 o 
   5  -3  11      229.01      204.87     53.32 o 
   6  -3  11      381.63      287.39     99.48 o 
   7  -3  11     1646.22     1686.47    107.61 o 
   8  -3  11      217.64      184.53     85.83 o 
 -10  -2  11      299.80      226.99    132.36 o 
  -9  -2  11     1278.73     1218.35    112.45 o 
  -8  -2  11        6.77       10.24      7.18 o 
  -7  -2  11      149.25      113.00     36.23 o 
  -6  -2  11      533.93      473.61    106.82 o 
  -5  -2  11      810.38      726.29     42.02 o 
  -4  -2  11       26.54       50.08     14.52 o 
  -3  -2  11       46.39       53.39     19.05 o 
  -2  -2  11     1042.08     1041.24     38.52 o 
  -1  -2  11       13.46        8.56      9.04 o 
   0  -2  11      513.96      495.67     25.68 o 
   1  -2  11        4.84       14.57      9.58 o 
   2  -2  11      430.72      340.50     35.23 o 
   3  -2  11      533.59      441.51     71.87 o 
   4  -2  11     1709.26     1725.03     71.22 o 
   5  -2  11       64.14       57.81     27.85 o 
   6  -2  11      485.35      385.77    109.31 o 
   7  -2  11      267.27      191.63     78.98 o 
   8  -2  11      284.82      269.14     76.54 o 
 -10  -1  11      854.24      752.86     81.77 o 
  -9  -1  11      400.95      335.85    171.70 o 
  -8  -1  11      235.12      166.90     70.01 o 
  -7  -1  11       17.42       17.27     16.14 o 
  -6  -1  11      164.31      196.03     51.81 o 
  -5  -1  11      100.37      112.11     30.64 o 
  -4  -1  11       66.80       51.91     15.68 o 
  -3  -1  11      270.94      308.06     65.13 o 
  -2  -1  11       15.90       21.98     11.43 o 
  -1  -1  11       43.02       39.34     12.23 o 
   0  -1  11      903.87      874.84     40.53 o 
   1  -1  11       16.28       14.47     10.58 o 
   2  -1  11      588.29      536.05     47.80 o 
   3  -1  11     1165.91     1079.41     84.24 o 
   4  -1  11      264.14      256.97     72.87 o 
   5  -1  11      234.72      233.94     73.04 o 
   6  -1  11     1669.74     1663.76    305.24 o 
   7  -1  11      760.49      714.89     73.42 o 
 -10   0  11      476.27      324.47    155.00 o 
  -9   0  11      295.18      376.80    132.11 o 
  -8   0  11      213.35      172.94     49.85 o 
  -7   0  11       39.04       55.78     19.43 o 
  -6   0  11     2071.31     1918.11     73.75 o 
  -5   0  11       76.36       65.66     19.75 o 
  -4   0  11      275.53      249.14     55.41 o 
  -3   0  11        1.54       22.88     12.07 o 
  -2   0  11       71.25       87.38     24.66 o 
  -1   0  11     1271.81     1256.03     39.05 o 
   0   0  11     1073.26     1152.49     35.00 o 
   1   0  11      114.55      108.05     26.69 o 
   2   0  11        9.97       22.56     12.79 o 
   3   0  11     2891.76     3054.52    133.02 o 
   4   0  11        3.81       21.26     15.01 o 
   5   0  11       10.32       -6.90     31.44 o 
   6   0  11     2165.44     1993.75    332.20 o 
   7   0  11     1359.72     1488.71    128.52 o 
 -10   1  11      470.26      610.47     87.21 o 
  -9   1  11      643.60      586.85    227.74 o 
  -8   1  11        7.71        2.85     18.68 o 
  -7   1  11        0.06       18.92     17.72 o 
  -6   1  11      555.66      537.24     85.31 o 
  -5   1  11        7.89        5.68     11.37 o 
  -4   1  11     1311.01     1221.20     61.05 o 
  -3   1  11       11.73        6.82     14.92 o 
  -2   1  11      303.97      148.39     70.34 o 
  -1   1  11     1083.45     1086.28     41.87 o 
   0   1  11     1819.93     1743.47     47.16 o 
   1   1  11      106.05       88.04     27.70 o 
   2   1  11       51.89       67.28     28.13 o 
   3   1  11     1660.23     1732.94    132.30 o 
   4   1  11      128.56       88.18     31.88 o 
   5   1  11       14.03       24.87     28.60 o 
   6   1  11     1360.93     1415.17    162.17 o 
  -9   2  11      217.94      185.68     72.12 o 
  -8   2  11       13.89       22.14     23.26 o 
  -7   2  11       11.31       17.57     20.53 o 
  -6   2  11      215.56      189.34     59.53 o 
  -5   2  11        1.73       29.63     21.86 o 
  -4   2  11      519.55      522.25     55.16 o 
  -3   2  11      382.54      418.12     40.81 o 
  -2   2  11      356.75      373.32     34.17 o 
  -1   2  11     1358.14     1277.98     79.69 o 
   0   2  11      711.87      679.94     34.44 o 
   1   2  11       25.94       13.38     14.58 o 
   2   2  11      870.89      960.13    134.59 o 
   3   2  11      945.04      831.42     47.51 o 
   4   2  11       31.26       25.50     22.47 o 
   5   2  11        1.91       12.93     25.90 o 
  -8   3  11       87.35       84.37     59.87 o 
  -7   3  11       10.97       28.28     18.45 o 
  -6   3  11      129.27       54.74     29.56 o 
  -5   3  11       58.78       79.92     21.89 o 
  -4   3  11      590.38      599.80     31.54 o 
  -3   3  11       72.12       49.38     26.04 o 
  -2   3  11        1.94       16.24     10.95 o 
  -1   3  11     1710.50     1596.19     50.67 o 
   0   3  11      136.14      120.96     36.36 o 
   1   3  11        6.27       11.63     12.31 o 
   2   3  11     1254.59     1124.87     95.05 o 
   3   3  11      875.82      905.78     96.98 o 
   4   3  11       19.07       41.80     22.70 o 
   5   3  11        9.83       22.73     27.24 o 
  -8   4  11       36.67       -0.37     42.18 o 
  -7   4  11       20.17       18.48     20.47 o 
  -6   4  11       98.96       55.29     44.58 o 
  -5   4  11      287.73      249.43     61.36 o 
  -4   4  11      278.29      354.94     77.01 o 
  -3   4  11       10.08       19.55     13.11 o 
  -2   4  11      103.74       83.88     24.81 o 
  -1   4  11      948.97      899.13     80.75 o 
   0   4  11        3.89       17.42     18.19 o 
   1   4  11       10.55        8.95     16.88 o 
   2   4  11      716.44      647.10     62.56 o 
   3   4  11      449.58      328.69    151.98 o 
  -6   5  11       30.54       36.81     24.97 o 
  -5   5  11      784.66      794.86     61.13 o 
  -4   5  11      113.16       67.45     28.90 o 
  -3   5  11      169.06      140.14     44.96 o 
  -2   5  11      245.19      145.85     52.24 o 
  -1   5  11      521.00      463.16    141.06 o 
   0   5  11       15.95        2.69     18.02 o 
   1   5  11       13.33       29.39     24.01 o 
   2   5  11      262.30      178.64     81.07 o 
  -4   6  11      203.25       81.03     86.96 o 
  -3   6  11       73.16       59.08     17.57 o 
  -2   6  11      804.37      882.69     67.27 o 
  -1   6  11      217.21      118.92     41.32 o 
   0 -14  12     1012.66      896.93    106.68 o 
   1 -14  12       63.77       55.05     43.05 o 
  -3 -13  12      146.38      144.25     39.22 o 
  -2 -13  12        3.31        4.10     16.97 o 
  -1 -13  12     1225.24     1260.70     90.47 o 
   0 -13  12      785.66      812.38    153.14 o 
   1 -13  12       11.09       23.19     22.38 o 
   2 -13  12      722.11      728.97    155.31 o 
   3 -13  12     1449.56     1483.64    120.78 o 
   4 -13  12       81.28       83.00     51.21 o 
  -5 -12  12      184.47       95.68     68.19 o 
  -4 -12  12      576.47      656.52    112.32 o 
  -3 -12  12       21.13       19.00     69.95 o 
  -2 -12  12        3.11      -24.93     31.83 o 
  -1 -12  12     1093.56     1140.11    190.75 o 
   0 -12  12      320.33      204.51     61.90 o 
   1 -12  12       38.78       36.03     16.52 o 
   2 -12  12      727.84      696.32     76.27 o 
   3 -12  12     1091.01     1291.25    151.29 o 
   4 -12  12        9.37       44.86     20.42 o 
   5 -12  12        2.57        7.38     19.69 o 
  -6 -11  12        0.88       45.40     29.86 o 
  -5 -11  12      306.24      204.81    100.51 o 
  -4 -11  12      253.44      202.54     86.39 o 
  -3 -11  12      189.40      134.09     43.42 o 
  -2 -11  12       49.10       16.36     33.34 o 
  -1 -11  12     1446.76     1553.74     82.80 o 
   0 -11  12      711.50      659.02     61.71 o 
   1 -11  12        2.68       10.14     17.65 o 
   2 -11  12     1308.60     1228.03     79.11 o 
   3 -11  12      311.85      245.34     70.52 o 
   4 -11  12       93.24       70.59     30.06 o 
   5 -11  12       14.28       11.17     25.72 o 
   6 -11  12     1163.71     1107.34     97.75 o 
  -7 -10  12      204.87      141.51     63.19 o 
  -6 -10  12       58.00       42.31     28.22 o 
  -5 -10  12     1092.79     1029.27    104.90 o 
  -4 -10  12      103.43      132.41     54.67 o 
  -3 -10  12        3.05       28.57     30.90 o 
  -2 -10  12      394.94      358.67    101.60 o 
  -1 -10  12     1084.35     1241.72    237.14 o 
   0 -10  12       36.18       12.61     12.55 o 
   1 -10  12      182.03      139.82     34.79 o 
   2 -10  12      319.00      351.70     73.63 o 
   3 -10  12     1371.67     1304.20     64.28 o 
   4 -10  12       29.99       35.82     28.16 o 
   5 -10  12      102.13       97.02     53.29 o 
   6 -10  12     1739.51     1927.85    117.54 o 
   7 -10  12      242.12      187.90    128.16 o 
  -8  -9  12      244.90      128.98     46.86 o 
  -7  -9  12      190.78       90.55     43.67 o 
  -6  -9  12       21.54       66.93     25.56 o 
  -5  -9  12     2403.90     2443.45    315.63 o 
  -4  -9  12      345.72      292.38    109.00 o 
  -3  -9  12       13.69       39.72     24.48 o 
  -2  -9  12      814.84      870.16     80.83 o 
  -1  -9  12      271.92      255.61     58.09 o 
   0  -9  12      247.05      205.56     42.43 o 
   1  -9  12      197.86      119.03     45.09 o 
   2  -9  12      886.27      937.02    110.65 o 
   3  -9  12     1262.37     1163.22     49.86 o 
   4  -9  12      357.89      423.37     93.04 o 
   5  -9  12     1144.61     1233.09    121.35 o 
   6  -9  12     1224.97     1034.86    100.45 o 
   7  -9  12      126.44       62.93     36.31 o 
  -8  -8  12      429.88      436.37     36.91 o 
  -7  -8  12      141.59      102.46     44.72 o 
  -6  -8  12      290.92       86.34     81.52 o 
  -5  -8  12     1710.24     1737.45     96.55 o 
  -4  -8  12       43.60       69.34     29.82 o 
  -3  -8  12      201.94      164.96     53.23 o 
  -2  -8  12     1528.23     1600.78     41.18 o 
  -1  -8  12      549.04      572.34     26.90 o 
   0  -8  12      769.91      798.39     35.46 o 
   1  -8  12      268.31      254.22     48.79 o 
   2  -8  12     2554.91     2787.36    210.60 o 
   3  -8  12     1803.95     1755.21     85.61 o 
   4  -8  12      174.56      137.58     43.81 o 
   5  -8  12     1638.59     1647.51     98.88 o 
   6  -8  12     1841.21     1808.45    205.97 o 
   7  -8  12        9.49       33.84     25.92 o 
  -9  -7  12      464.92      466.06    113.13 o 
  -8  -7  12      510.01      517.79     51.85 o 
  -7  -7  12        0.90        3.40     12.72 o 
  -6  -7  12      939.60      972.43     52.87 o 
  -5  -7  12     1752.03     1950.44    105.95 o 
  -4  -7  12      141.81       94.94     42.92 o 
  -3  -7  12      701.28      653.96     61.85 o 
  -2  -7  12      621.22      645.62     54.99 o 
  -1  -7  12      201.95      207.27     63.44 o 
   0  -7  12      290.32      298.95     20.52 o 
   1  -7  12      216.36      187.31     53.92 o 
   2  -7  12     1694.77     1833.08     87.27 o 
   3  -7  12     2089.77     2209.81     88.63 o 
   4  -7  12        0.48        8.38     10.57 o 
   5  -7  12      691.25      729.13     42.15 o 
   6  -7  12      511.29      325.25     96.92 o 
   7  -7  12       93.00       94.56     42.27 o 
   8  -7  12       20.56        2.79     27.58 o 
  -9  -6  12      569.10      520.80     72.23 o 
  -8  -6  12      167.78      188.40    114.80 o 
  -7  -6  12      199.77      151.75     59.78 o 
  -6  -6  12      445.39      395.50    105.24 o 
  -5  -6  12      850.92      978.79     59.93 o 
  -4  -6  12       15.37       20.77     32.60 o 
  -3  -6  12       67.48       66.66     16.01 o 
  -2  -6  12      117.00      134.61     21.71 o 
  -1  -6  12       56.84       39.90     10.45 o 
   0  -6  12       14.97        9.31      9.56 o 
   1  -6  12      434.10      408.37     35.65 o 
   2  -6  12     2301.43     2515.54     95.15 o 
   3  -6  12      383.92      407.41    122.72 o 
   4  -6  12        0.73       -6.74     24.36 o 
   5  -6  12      735.59      775.21    118.75 o 
   6  -6  12      600.70      702.40     44.60 o 
   7  -6  12       76.81       68.73     28.66 o 
   8  -6  12       16.97       44.63     20.07 o 
  -9  -5  12      463.91      541.27    141.83 o 
  -8  -5  12      143.25      151.24     45.60 o 
  -7  -5  12      374.20      250.55     84.74 o 
  -6  -5  12      694.38      648.21     53.38 o 
  -5  -5  12      921.13      873.86    109.79 o 
  -4  -5  12       18.37       20.23     12.77 o 
  -3  -5  12        4.87        5.76     13.22 o 
  -2  -5  12     2408.54     2469.62     83.45 o 
  -1  -5  12      986.10      975.17     76.02 o 
   0  -5  12      409.71      444.09     23.27 o 
   1  -5  12      639.05      624.80     25.29 o 
   2  -5  12     1372.14     1464.31     73.67 o 
   3  -5  12      128.73      182.32     43.56 o 
   4  -5  12        2.90        5.00     27.40 o 
   5  -5  12     1101.23     1160.00     62.32 o 
   6  -5  12       93.89       62.68     40.02 o 
   7  -5  12      197.19      143.61     53.93 o 
   8  -5  12       34.65       42.55     29.89 o 
  -9  -4  12      298.83      398.47    102.18 o 
  -8  -4  12       15.33        6.73     13.00 o 
  -7  -4  12       34.77       34.34     24.58 o 
  -6  -4  12     1055.67      999.57     57.97 o 
  -5  -4  12      902.54      964.66     46.29 o 
  -4  -4  12       93.55       97.73     25.04 o 
  -3  -4  12        3.61       -2.11     13.45 o 
  -2  -4  12     2909.45     3064.92     84.28 o 
  -1  -4  12     1714.20     1818.52     54.62 o 
   0  -4  12      113.02      106.60     18.78 o 
   1  -4  12      467.80      496.76     33.39 o 
   2  -4  12     1413.31     1467.82     95.44 o 
   3  -4  12       30.45       10.27     26.81 o 
   4  -4  12        7.10        9.77     30.50 o 
   5  -4  12     1374.45     1489.61     77.69 o 
   6  -4  12       45.34       60.24     27.66 o 
   7  -4  12      442.31      523.43     61.17 o 
  -9  -3  12      490.52      500.28     79.42 o 
  -8  -3  12        2.56       -2.43     21.34 o 
  -7  -3  12       92.87       69.20     32.41 o 
  -6  -3  12     1597.17     1718.04     63.94 o 
  -5  -3  12     1373.68     1334.62     72.05 o 
  -4  -3  12       91.89       80.55     23.59 o 
  -3  -3  12      133.15      152.61     37.99 o 
  -2  -3  12     2322.46     2411.90     97.02 o 
  -1  -3  12      394.07      376.52     23.60 o 
   0  -3  12      670.34      654.31     29.58 o 
   1  -3  12     1158.26     1220.18     76.12 o 
   2  -3  12      399.05      342.96     97.13 o 
   3  -3  12      499.39      474.92    105.49 o 
   4  -3  12        0.63       26.38     18.86 o 
   5  -3  12      749.47      697.49     70.13 o 
   6  -3  12        0.09       27.61     29.26 o 
   7  -3  12      614.76      442.48    180.79 o 
  -9  -2  12     1316.41     1368.03    124.32 o 
  -8  -2  12      137.01      130.18     45.21 o 
  -7  -2  12      154.22      184.08     63.32 o 
  -6  -2  12     1125.93     1172.66     44.41 o 
  -5  -2  12      404.25      380.79     37.30 o 
  -4  -2  12      163.05      137.77     34.26 o 
  -3  -2  12     1083.32     1026.24     39.71 o 
  -2  -2  12     1500.80     1661.76     61.27 o 
  -1  -2  12       42.36       41.76     11.60 o 
   0  -2  12       15.40        2.73     11.40 o 
   1  -2  12      540.04      542.19     25.12 o 
   2  -2  12       89.23      110.85     38.09 o 
   3  -2  12      450.68      378.41    117.40 o 
   4  -2  12       90.64       72.69     35.68 o 
   5  -2  12      709.29      797.59     75.58 o 
   6  -2  12      154.34      121.59     54.48 o 
   7  -2  12       16.23       35.07     22.91 o 
  -9  -1  12      690.47      656.24     65.07 o 
  -8  -1  12       69.09       53.56     54.18 o 
  -7  -1  12       42.82       35.95     23.26 o 
  -6  -1  12     1334.07     1453.79     60.93 o 
  -5  -1  12      747.51      770.20     55.30 o 
  -4  -1  12       11.09        7.15     11.10 o 
  -3  -1  12     2966.14     2883.54     67.31 o 
  -2  -1  12     1852.38     1870.51     97.97 o 
  -1  -1  12      466.57      370.98     69.49 o 
   0  -1  12       36.80       36.54     15.67 o 
   1  -1  12      947.27     1002.61     36.70 o 
   2  -1  12        7.23       36.85     61.48 o 
   3  -1  12      325.55      263.76     83.61 o 
   4  -1  12       57.85       81.52     41.94 o 
   5  -1  12      171.72      125.17     32.69 o 
   6  -1  12      281.19      207.25     79.79 o 
  -9   0  12      371.16      292.43    127.66 o 
  -8   0  12       64.45       73.85     37.48 o 
  -7   0  12      482.67      497.48     79.53 o 
  -6   0  12     2197.92     2287.62    239.30 o 
  -5   0  12      177.81      145.60     32.88 o 
  -4   0  12       28.95       22.05     17.44 o 
  -3   0  12     1831.32     1763.16     75.44 o 
  -2   0  12      267.25      218.97     60.18 o 
  -1   0  12      789.79      815.97     37.18 o 
   0   0  12       90.97       66.98     27.47 o 
   1   0  12      849.62      889.44     49.80 o 
   2   0  12      188.44      132.22     45.25 o 
   3   0  12      759.40      802.83    161.56 o 
   4   0  12      175.17      115.22     37.12 o 
   5   0  12       13.11       -0.18     30.94 o 
   6   0  12       59.87      107.52     53.49 o 
  -8   1  12       53.00       56.28     34.39 o 
  -7   1  12      276.91      224.77    146.71 o 
  -6   1  12     1389.35     1388.47    238.81 o 
  -5   1  12        1.29        6.21      8.56 o 
  -4   1  12       34.58       39.79     15.22 o 
  -3   1  12     1494.96     1420.04     51.23 o 
  -2   1  12      603.02      533.05     34.75 o 
  -1   1  12      564.31      620.15     47.07 o 
   0   1  12      215.50      187.00     34.18 o 
   1   1  12     1144.55     1115.94     65.62 o 
   2   1  12      349.40      411.82    115.01 o 
   3   1  12       42.67       30.64     27.10 o 
   4   1  12       77.35       68.67     34.08 o 
   5   1  12       74.02       61.80     40.63 o 
  -8   2  12       49.14       72.98     47.50 o 
  -7   2  12      813.42      906.74     91.05 o 
  -6   2  12      534.46      508.07     44.54 o 
  -5   2  12       14.90       10.89     18.22 o 
  -4   2  12        7.46       28.64     16.97 o 
  -3   2  12      616.17      665.82     46.55 o 
  -2   2  12       12.91       15.28     11.62 o 
  -1   2  12      300.49      222.31     55.07 o 
   0   2  12        8.98       28.04     14.54 o 
   1   2  12       94.82       67.80     34.56 o 
   2   2  12       73.08       31.99     17.87 o 
   3   2  12       67.96       60.17     49.19 o 
   4   2  12      169.54      101.81     53.33 o 
  -7   3  12      783.71      868.52    111.70 o 
  -6   3  12      558.28      535.16     65.87 o 
  -5   3  12      266.26      215.63     74.62 o 
  -4   3  12       36.32       26.41     17.78 o 
  -3   3  12      575.36      611.49     89.93 o 
  -2   3  12       65.42       56.89     20.36 o 
  -1   3  12       13.10       15.95     14.55 o 
   0   3  12       29.76       31.81     16.53 o 
   1   3  12        5.11       26.31     21.70 o 
   2   3  12      439.00      388.20    136.42 o 
   3   3  12       73.44       24.88     33.53 o 
  -5   4  12      166.54      104.28     60.99 o 
  -4   4  12      474.65      307.85    103.12 o 
  -3   4  12       10.10       16.06     14.20 o 
  -2   4  12      316.33      215.07     72.96 o 
  -1   4  12      303.99      232.87     87.60 o 
   0   4  12       15.95      -13.17     15.32 o 
   1   4  12       40.13       14.21     22.95 o 
  -2 -13  13       19.87       35.64     35.87 o 
  -1 -13  13       95.62       79.82     36.38 o 
   0 -13  13        4.04       30.80     25.73 o 
   1 -13  13      462.39      278.83    165.14 o 
   2 -13  13       34.26       40.57     27.97 o 
  -4 -12  13       18.74       29.27     26.18 o 
  -3 -12  13      281.35      204.03     84.37 o 
  -2 -12  13        8.96        1.67     27.02 o 
  -1 -12  13      141.77      151.01     32.18 o 
   0 -12  13      150.42       99.33     43.05 o 
   1 -12  13      162.31      167.00     53.86 o 
   2 -12  13      258.52      175.33     98.90 o 
   3 -12  13      133.02      123.24     28.42 o 
   4 -12  13      152.88      115.78     63.27 o 
  -5 -11  13        2.32       39.27     46.39 o 
  -4 -11  13        5.17        9.83     50.54 o 
  -3 -11  13      485.33      462.47    160.94 o 
  -2 -11  13      278.80      181.58     86.66 o 
  -1 -11  13      265.21      262.90     88.94 o 
   0 -11  13       38.84       49.17     23.40 o 
   1 -11  13        4.68        7.86     20.84 o 
   2 -11  13      469.53      498.40    139.04 o 
   3 -11  13       83.11       51.11     39.50 o 
   4 -11  13        4.27       18.61     28.25 o 
   5 -11  13       63.28       91.67     36.55 o 
  -6 -10  13       10.81       28.82     35.75 o 
  -5 -10  13      458.45      529.70     56.97 o 
  -4 -10  13        0.85        5.06     34.03 o 
  -3 -10  13      370.62      514.42     94.82 o 
  -2 -10  13      330.65      277.18     92.74 o 
  -1 -10  13      695.41      571.31     51.09 o 
   0 -10  13      195.65      161.47     37.79 o 
   1 -10  13        2.42       18.50     22.39 o 
   2 -10  13      549.34      542.21    131.18 o 
   3 -10  13      605.11      540.06     55.22 o 
   4 -10  13      458.95      368.16    103.73 o 
   5 -10  13      424.17      300.65    123.16 o 
   6 -10  13      899.24      875.44    204.42 o 
  -7  -9  13      150.20       98.85     67.86 o 
  -6  -9  13        7.88       23.19     18.77 o 
  -5  -9  13      374.07      362.15    127.42 o 
  -4  -9  13        1.25       18.43     20.50 o 
  -3  -9  13       40.39       40.30     22.43 o 
  -2  -9  13      209.90      206.66     64.26 o 
  -1  -9  13      212.16      231.78     43.12 o 
   0  -9  13       18.51        9.26     15.45 o 
   1  -9  13       52.21       83.13     34.55 o 
   2  -9  13      502.81      545.23     55.63 o 
   3  -9  13      297.23      266.02     68.60 o 
   4  -9  13      695.94      683.08     44.04 o 
   5  -9  13      210.75      147.30     88.82 o 
   6  -9  13     1640.80     1629.61    154.82 o 
  -7  -8  13      214.29      197.03     74.70 o 
  -6  -8  13       17.67       50.33     26.38 o 
  -5  -8  13      143.75      127.62     51.08 o 
  -4  -8  13       74.44       63.69     40.56 o 
  -3  -8  13        8.82       30.14     17.89 o 
  -2  -8  13      831.81      965.74     59.79 o 
  -1  -8  13       19.64       21.67     14.60 o 
   0  -8  13       17.73        3.14      9.32 o 
   1  -8  13       13.03       22.96     17.02 o 
   2  -8  13       69.43       46.97     39.18 o 
   3  -8  13      130.94      133.89     60.41 o 
   4  -8  13       11.03       11.34     16.42 o 
   5  -8  13     1018.20     1178.33     85.59 o 
   6  -8  13      633.92      432.47    157.15 o 
  -8  -7  13      206.65      116.59     72.79 o 
  -7  -7  13      165.84      128.77     52.13 o 
  -6  -7  13      204.64      154.15     56.65 o 
  -5  -7  13      187.48      135.56     60.22 o 
  -4  -7  13       46.08       36.14     17.19 o 
  -3  -7  13      130.13      125.28     43.89 o 
  -2  -7  13     1313.81     1347.79     75.13 o 
  -1  -7  13       22.69       -1.81     12.91 o 
   0  -7  13      186.37      165.16     39.84 o 
   1  -7  13      227.76      252.42     75.95 o 
   2  -7  13      347.81      376.94    101.74 o 
   3  -7  13        2.97        4.95     26.72 o 
   4  -7  13      386.73      378.32    116.34 o 
   5  -7  13     1171.41     1265.48     89.77 o 
   6  -7  13      128.80      126.40     79.96 o 
  -8  -6  13       61.14       30.91     20.60 o 
  -7  -6  13        1.30       19.04     19.82 o 
  -6  -6  13      324.03      228.91    102.73 o 
  -5  -6  13      270.80      183.04     68.55 o 
  -4  -6  13      114.19       83.02     27.21 o 
  -3  -6  13      351.31      360.72     45.57 o 
  -2  -6  13     3116.86     3303.73    107.23 o 
  -1  -6  13      113.61      139.96     26.86 o 
   0  -6  13       12.03        8.55     10.74 o 
   1  -6  13     3237.47     3391.98    137.46 o 
   2  -6  13     1754.77     1860.10    154.75 o 
   3  -6  13       49.00       40.87     19.87 o 
   4  -6  13      515.30      517.71    103.53 o 
   5  -6  13     1093.77     1160.70     87.00 o 
   6  -6  13      262.30      183.43     59.45 o 
  -8  -5  13      120.61       96.61     40.33 o 
  -7  -5  13       46.32       35.89     23.54 o 
  -6  -5  13      572.21      605.45     88.26 o 
  -5  -5  13      185.81      147.22     81.27 o 
  -4  -5  13      406.41      333.86     95.04 o 
  -3  -5  13     1217.72     1205.65     33.81 o 
  -2  -5  13     3180.84     3160.84    102.94 o 
  -1  -5  13        7.17       22.14      8.82 o 
   0  -5  13        5.06        5.23     10.93 o 
   1  -5  13     2872.82     2865.55    119.97 o 
   2  -5  13      524.77      514.90     49.60 o 
   3  -5  13       24.15       19.17     13.82 o 
   4  -5  13      325.89      297.90     88.56 o 
   5  -5  13      823.36      962.42    117.83 o 
   6  -5  13       84.10       50.30     35.93 o 
  -8  -4  13       26.85       44.99     25.07 o 
  -7  -4  13       41.02       28.93     43.36 o 
  -6  -4  13     1632.06     1718.59     75.23 o 
  -5  -4  13      228.91      176.33     58.41 o 
  -4  -4  13      340.56      342.04     92.11 o 
  -3  -4  13      961.90     1057.63     33.25 o 
  -2  -4  13     3723.45     3690.32    161.27 o 
  -1  -4  13       47.44       39.60     26.41 o 
   0  -4  13       58.46       61.78     15.18 o 
   1  -4  13     3489.65     3561.14    143.23 o 
   2  -4  13      582.10      518.30    147.81 o 
   3  -4  13      125.40       98.70     47.81 o 
   4  -4  13      748.18      769.93     48.30 o 
   5  -4  13      168.06      129.59     38.90 o 
   6  -4  13       19.21       19.06     26.96 o 
  -8  -3  13       49.65       56.58     18.95 o 
  -7  -3  13       88.25       69.89     85.97 o 
  -6  -3  13     2708.09     2896.35    157.54 o 
  -5  -3  13      299.98       99.48     88.63 o 
  -4  -3  13        0.15        8.21     11.57 o 
  -3  -3  13      678.59      779.87     63.37 o 
  -2  -3  13     1548.89     1464.25    102.73 o 
  -1  -3  13        0.09        2.73     12.14 o 
   0  -3  13     1168.33     1205.74     70.44 o 
   1  -3  13     1596.26     1545.07    178.69 o 
   2  -3  13        3.82       28.85     21.96 o 
   3  -3  13       11.84       41.27     16.90 o 
   4  -3  13      230.01      256.75     99.89 o 
   5  -3  13      375.90      224.08    116.10 o 
   6  -3  13       20.74       15.49     21.15 o 
  -8  -2  13      168.21       94.23     52.53 o 
  -7  -2  13      118.74       83.75     37.48 o 
  -6  -2  13     1661.05     1793.54    104.12 o 
  -5  -2  13      209.26      214.77     72.18 o 
  -4  -2  13       14.79       16.29     17.13 o 
  -3  -2  13     2607.81     2821.48     69.11 o 
  -2  -2  13      971.86      987.47     36.98 o 
  -1  -2  13       70.29       39.10     15.71 o 
   0  -2  13     2466.03     2498.18    159.37 o 
   1  -2  13     2348.09     2289.41    141.14 o 
   2  -2  13       17.89       74.80     26.35 o 
   3  -2  13       38.54       66.67     42.06 o 
   4  -2  13      638.64      706.33     83.99 o 
   5  -2  13      773.15      868.92     68.70 o 
  -8  -1  13       36.63       27.59     18.93 o 
  -7  -1  13      527.59      491.32     47.86 o 
  -6  -1  13     1467.87     1439.80     93.06 o 
  -5  -1  13       25.37       35.02     15.40 o 
  -4  -1  13      246.05      272.93     41.74 o 
  -3  -1  13     2281.49     2334.40     81.78 o 
  -2  -1  13      301.87      243.98     44.02 o 
  -1  -1  13      159.31      110.95     25.66 o 
   0  -1  13      664.10      566.19     28.76 o 
   1  -1  13     1366.93     1323.98     67.01 o 
   2  -1  13       19.78       14.16     20.49 o 
   3  -1  13        0.32       27.71     22.78 o 
   4  -1  13      609.72      416.61    147.68 o 
   5  -1  13      116.01      174.50     81.88 o 
  -8   0  13       21.59       54.92     40.82 o 
  -7   0  13     1022.41     1284.90    116.03 o 
  -6   0  13      432.29      301.97     97.09 o 
  -5   0  13       12.93        7.93     22.10 o 
  -4   0  13      743.77      663.22     44.45 o 
  -3   0  13     1151.87     1150.89     61.25 o 
  -2   0  13      192.86      196.35     51.19 o 
  -1   0  13        0.84       10.79     13.54 o 
   0   0  13      553.25      443.49    134.22 o 
   1   0  13      686.27      705.47    159.89 o 
   2   0  13        8.76       27.62     16.21 o 
   3   0  13       16.50        6.39     29.50 o 
   4   0  13      564.36      430.85    185.79 o 
  -7   1  13     1446.30     1254.84    151.04 o 
  -6   1  13      422.93      497.75    117.70 o 
  -5   1  13        2.39       29.96     19.83 o 
  -4   1  13     1269.50     1243.21     69.20 o 
  -3   1  13     1324.13     1568.67     77.84 o 
  -2   1  13        6.68       14.98     15.78 o 
  -1   1  13       56.18       29.56     15.06 o 
   0   1  13      535.11      513.66     74.35 o 
   1   1  13      274.71      197.03     83.06 o 
   2   1  13       42.04       84.91     35.19 o 
   3   1  13        3.91       43.13     27.90 o 
  -6   2  13      283.82      196.07     95.75 o 
  -5   2  13       27.74       30.81     10.80 o 
  -4   2  13      363.69      255.22     82.62 o 
  -3   2  13     1021.01      994.02     57.02 o 
  -2   2  13       20.10       31.52     22.15 o 
  -1   2  13        8.87       14.79     16.33 o 
   0   2  13      299.42      237.39    167.00 o 
   1   2  13      108.32       64.94     30.34 o 
   2   2  13       49.17       89.79     43.36 o 
  -4   3  13      210.35      129.34     70.08 o 
  -3   3  13      332.91      360.94     49.27 o 
  -2   3  13        7.09       23.54     22.40 o 
  -1   3  13      159.69      108.12     44.54 o 
   0   3  13      120.38       97.80     38.39 o 
  -2 -12  14       20.01       42.26     29.82 o 
  -1 -12  14       29.83       38.47     52.94 o 
   0 -12  14      598.44      675.05     90.80 o 
   1 -12  14       34.39       43.17     23.87 o 
   2 -12  14      117.43      134.49     55.14 o 
  -4 -11  14      184.19      106.49     88.21 o 
  -3 -11  14      428.77      414.81     51.40 o 
  -2 -11  14      190.65      148.07     74.58 o 
  -1 -11  14       31.50       19.67     35.26 o 
   0 -11  14      763.62      775.25    213.26 o 
   1 -11  14        3.54        9.46     11.59 o 
   2 -11  14      103.87       66.00     32.75 o 
   3 -11  14      119.79       94.23     35.90 o 
  -5 -10  14      163.55      130.92     68.90 o 
  -4 -10  14      627.58      648.49     44.13 o 
  -3 -10  14     1142.33     1164.75     79.34 o 
  -2 -10  14       46.97       52.19     22.80 o 
  -1 -10  14      124.20       53.54     26.92 o 
   0 -10  14      742.77      857.61     65.95 o 
   1 -10  14       90.17       84.38     30.57 o 
   2 -10  14       53.95       27.31     30.54 o 
   3 -10  14        8.41       14.69     13.92 o 
   4 -10  14      287.26      235.32    113.88 o 
  -6  -9  14        5.53       10.69     13.25 o 
  -5  -9  14       22.41       40.38     33.09 o 
  -4  -9  14     1151.83     1269.31    106.88 o 
  -3  -9  14      649.50      563.66    125.07 o 
  -2  -9  14      112.15       66.69     42.37 o 
  -1  -9  14       17.44       24.05     19.39 o 
   0  -9  14       65.44       32.64     13.93 o 
   1  -9  14      277.95      251.97     63.04 o 
   2  -9  14      382.50      314.85    113.00 o 
   3  -9  14       33.02       25.78     22.72 o 
   4  -9  14       63.33       59.79     32.26 o 
   5  -9  14       11.66       20.33     29.88 o 
  -6  -8  14       30.48       28.06     25.39 o 
  -5  -8  14      100.83      120.21     56.16 o 
  -4  -8  14      331.31      361.00     46.48 o 
  -3  -8  14        0.27       13.12     19.20 o 
  -2  -8  14       34.88       26.80     28.06 o 
  -1  -8  14      284.49      311.68     83.84 o 
   0  -8  14       26.76       41.88     25.59 o 
   1  -8  14     1113.28     1129.02     88.82 o 
   2  -8  14      223.49      126.57     55.21 o 
   3  -8  14        6.82      270.53    201.20 o 
   4  -8  14       93.14      102.42     31.96 o 
   5  -8  14      168.32      144.65     60.46 o 
  -7  -7  14      142.03      132.78     55.41 o 
  -6  -7  14      212.45      190.30     92.01 o 
  -5  -7  14      138.45       85.43     44.08 o 
  -4  -7  14      135.14      133.09     35.04 o 
  -3  -7  14       12.33       15.96     16.22 o 
  -2  -7  14      392.39      326.61     90.05 o 
  -1  -7  14      174.74      170.78     45.13 o 
   0  -7  14       14.69        3.34     24.70 o 
   1  -7  14     2046.51     2167.92     89.34 o 
   2  -7  14      576.80      626.26     66.30 o 
   3  -7  14        0.50       14.29     22.79 o 
   4  -7  14      863.42      793.00     58.93 o 
   5  -7  14     1248.37     1422.77    174.67 o 
  -7  -6  14        1.90       -2.87     23.22 o 
  -6  -6  14      469.66      494.90     72.98 o 
  -5  -6  14        1.21       23.23     25.48 o 
  -4  -6  14      240.81      205.76     75.89 o 
  -3  -6  14      411.71      486.26     57.34 o 
  -2  -6  14       74.79       73.14     31.38 o 
  -1  -6  14      118.03       92.51     37.09 o 
   0  -6  14       13.06       18.64     19.84 o 
   1  -6  14      500.90      574.53    112.45 o 
   2  -6  14      326.32      333.57     90.18 o 
   3  -6  14       55.07       69.48     22.03 o 
   4  -6  14      766.62      796.32     91.66 o 
   5  -6  14      560.48      380.93    140.62 o 
  -7  -5  14        1.44       10.67     28.43 o 
  -6  -5  14      444.57      481.42    106.69 o 
  -5  -5  14      419.84      348.41     86.00 o 
  -4  -5  14      172.56      177.96     51.49 o 
  -3  -5  14     1289.13     1361.52     84.23 o 
  -2  -5  14       10.20       26.20     13.70 o 
  -1  -5  14       53.15       26.64     14.44 o 
   0  -5  14      127.37      149.24     44.50 o 
   1  -5  14     1539.81     1595.37     75.76 o 
   2  -5  14       42.15       17.29     32.01 o 
   3  -5  14       87.70       56.59     37.39 o 
   4  -5  14      860.25      883.17     90.70 o 
   5  -5  14      555.49      593.06    187.04 o 
  -7  -4  14       64.51       23.63     29.46 o 
  -6  -4  14      505.64      508.67     53.43 o 
  -5  -4  14      862.67      728.61     40.21 o 
  -4  -4  14      126.68      135.64     38.84 o 
  -3  -4  14     2245.22     2295.29    113.53 o 
  -2  -4  14      804.37      811.00     41.08 o 
  -1  -4  14      144.04      109.15     26.92 o 
   0  -4  14      767.03      796.71     57.48 o 
   1  -4  14     1260.36     1271.76     83.45 o 
   2  -4  14        2.79        9.61     26.04 o 
   3  -4  14      605.38      614.56     54.64 o 
   4  -4  14     1177.16      933.45     70.69 o 
   5  -4  14      234.23      223.29     75.76 o 
  -7  -3  14        3.72       13.63     17.05 o 
  -6  -3  14       71.98       33.00     36.55 o 
  -5  -3  14      183.92       97.89     52.49 o 
  -4  -3  14      107.88      107.83     53.38 o 
  -3  -3  14     1030.95     1105.77     57.39 o 
  -2  -3  14      662.45      657.11     42.77 o 
  -1  -3  14       56.53       34.47     16.30 o 
   0  -3  14      603.89      452.59    115.81 o 
   1  -3  14      896.95      949.43     70.44 o 
   2  -3  14       12.84       26.28     14.21 o 
   3  -3  14      270.40      225.77     88.91 o 
   4  -3  14     2011.45     1955.93    159.15 o 
  -7  -2  14      197.22      135.92     70.11 o 
  -6  -2  14      106.36       60.15     40.60 o 
  -5  -2  14       39.35       32.95     20.01 o 
  -4  -2  14      272.37      250.14     68.39 o 
  -3  -2  14      562.11      589.46     30.50 o 
  -2  -2  14       46.55       37.83     22.01 o 
  -1  -2  14       30.87       40.54     21.72 o 
   0  -2  14     1002.01      999.50     48.12 o 
   1  -2  14     1136.37     1146.93     97.79 o 
   2  -2  14        6.32        2.70     19.95 o 
   3  -2  14       42.64       17.57     21.56 o 
   4  -2  14     1091.10     1129.20    197.24 o 
  -6  -1  14       19.35       43.09     20.88 o 
  -5  -1  14        1.52       16.92     15.20 o 
  -4  -1  14      294.24      211.15     77.38 o 
  -3  -1  14      634.49      638.68     59.01 o 
  -2  -1  14       21.82       27.24     14.45 o 
  -1  -1  14       58.15       47.68     20.21 o 
   0  -1  14      725.73      806.71     84.85 o 
   1  -1  14      634.82      621.61     99.58 o 
   2  -1  14       89.81       23.71     49.17 o 
   3  -1  14        3.07       12.29     33.96 o 
  -6   0  14      151.50      112.82     87.71 o 
  -5   0  14      201.25      159.57     67.14 o 
  -4   0  14      661.18      623.11     60.77 o 
  -3   0  14      636.98      715.82     87.72 o 
  -2   0  14       87.57       38.11     23.07 o 
  -1   0  14      183.19       99.85     41.46 o 
   0   0  14      654.28      782.35    143.50 o 
   1   0  14      110.81       73.02     36.41 o 
   2   0  14        6.84       39.11     25.68 o 
  -4   1  14      284.09      166.36     66.68 o 
  -3   1  14      148.93       76.11     39.00 o 
  -2   1  14        3.92       19.88     15.45 o 
  -1   1  14       16.32       19.16     26.64 o 
   0   1  14      843.20      876.67    101.93 o 
   0 -11  15     1424.22     1266.84    158.83 o 
  -3 -10  15       49.03       41.72     19.09 o 
  -2 -10  15      151.33      126.80     52.33 o 
  -1 -10  15      720.24      793.06    107.13 o 
   0 -10  15      471.50      344.14    183.58 o 
   1 -10  15        3.08       16.99      9.49 o 
   2 -10  15        1.86       16.05     19.73 o 
  -4  -9  15      941.33      894.26     82.13 o 
  -3  -9  15        3.67       14.05     15.03 o 
  -2  -9  15       71.80      112.69     46.26 o 
  -1  -9  15      438.71      381.87    221.68 o 
   0  -9  15      590.78      331.40    211.66 o 
   1  -9  15      101.56       70.01     40.52 o 
   2  -9  15       19.12       10.56     14.63 o 
   3  -9  15      382.83      383.61     96.67 o 
  -5  -8  15      443.98      255.38    123.35 o 
  -4  -8  15      651.53      729.50     57.31 o 
  -3  -8  15       78.77       63.02     34.57 o 
  -2  -8  15       28.92       34.13     23.01 o 
  -1  -8  15      728.82      722.42     69.89 o 
   0  -8  15      419.46      336.24     44.06 o 
   1  -8  15       90.23       78.63     38.36 o 
   2  -8  15        3.41       20.00     19.56 o 
   3  -8  15      371.44      240.36     94.47 o 
  -5  -7  15      879.37      869.35     80.10 o 
  -4  -7  15      565.65      611.22     53.44 o 
  -3  -7  15       78.69       38.35     35.13 o 
  -2  -7  15        5.28       14.45     13.50 o 
  -1  -7  15      878.80      847.49     96.12 o 
   0  -7  15        2.81       -0.33     18.84 o 
   1  -7  15      125.95       90.86     46.59 o 
   2  -7  15       46.69       35.36     28.86 o 
   3  -7  15      273.71      205.71     94.51 o 
  -5  -6  15      316.85      309.46    120.19 o 
  -4  -6  15      514.81      584.12     84.30 o 
  -3  -6  15       11.35       39.05     20.90 o 
  -2  -6  15       40.07       29.21     29.87 o 
  -1  -6  15     1110.56     1155.26     97.85 o 
   0  -6  15       23.34       38.01     23.18 o 
   1  -6  15      319.10      287.69    102.45 o 
   2  -6  15      145.80      128.38     62.62 o 
   3  -6  15       40.61       30.79     31.19 o 
  -6  -5  15      220.93      154.35     65.27 o 
  -5  -5  15      207.52       90.47     30.62 o 
  -4  -5  15      120.61       96.41     56.17 o 
  -3  -5  15        1.35       14.60      8.75 o 
  -2  -5  15      200.43      162.65     46.11 o 
  -1  -5  15      287.06      136.07     80.72 o 
   0  -5  15      244.65      200.13     63.07 o 
   1  -5  15      750.32      679.63     51.21 o 
   2  -5  15      129.03       86.08     44.30 o 
   3  -5  15        0.05       16.67     38.04 o 
  -6  -4  15      387.23      234.07    104.39 o 
  -5  -4  15     1044.25      994.80    107.91 o 
  -4  -4  15       45.56       90.83     46.51 o 
  -3  -4  15       72.00       62.92     23.52 o 
  -2  -4  15      205.97      144.87     53.71 o 
  -1  -4  15      178.42      146.82     58.39 o 
   0  -4  15       65.12       59.25     42.68 o 
   1  -4  15       76.07       73.18     35.43 o 
   2  -4  15      264.98      209.70     61.48 o 
   3  -4  15        3.48       23.08     18.02 o 
  -5  -3  15      681.02      648.27     63.00 o 
  -4  -3  15       51.04       37.52     24.86 o 
  -3  -3  15      417.17      397.21     55.60 o 
  -2  -3  15       27.67       32.35     38.90 o 
  -1  -3  15       17.50        0.45     20.86 o 
   0  -3  15      239.78      248.01     87.54 o 
   1  -3  15       39.99       57.71     20.54 o 
   2  -3  15       11.78       31.55     34.83 o 
  -5  -2  15      171.46      104.40     67.36 o 
  -4  -2  15       71.27       53.25     20.92 o 
  -3  -2  15      101.06       64.74     31.06 o 
  -2  -2  15       49.74       31.08     22.27 o 
  -1  -2  15       51.54       60.83     29.84 o 
   0  -2  15      514.16      636.05     83.49 o 
   1  -2  15        7.42       18.56     26.32 o 
  -3  -1  15      256.12      223.63     80.53 o 
  -2  -1  15       14.98       27.36     23.94 o 
  -1  -1  15       20.15       25.45     14.87 o 
   0  -1  15      329.68      215.78     86.53 o 
  -1  -8  16     1347.87     1567.93    194.71 o 
  -2  -7  16      268.23      176.90    107.13 o 
  -1  -7  16     1277.44     1299.62    162.55 o 
   0  -7  16        2.94       14.00     14.95 o 
  -2  -6  16      458.03      353.05    215.00 o 
  -1  -6  16     1064.28     1122.85    143.62 o 
   0  -6  16       10.99       20.89     23.24 o 
  -2  -5  16      352.75      262.74    174.30 o 
  -1  -5  16      384.64      286.12    176.15 o 
                                                 
